# Supplementary material for: 3-(3-Chloro­phenyl­sulfin­yl)-2,4,6,7-tetra­methyl-1-benzofuran
Source: Acta Crystallogr Sect E Struct Rep Online. 2012 Jan 31;68(Pt 2):o534. doi: 10.1107/S1600536812002887 (PMC3275274; doi:10.1107/S1600536812002887)
Supplement: Supplementary file 1 [file e-68-0o534-sup1.cif]

##############################################################################
#                                                                            #
# This CIF contains the data in a paper accepted for publication in          #
# Acta Crystallographica Section E. It conforms to the requirements of       #
# Notes for Authors for Acta Crystallographica Section E, and has been       #
# peer reviewed under the auspices of the IUCr Commission on Journals.       #
#                                                                            #
# Full details of the Crystallographic Information File format               #
# are given in the paper "The Crystallographic Information File (CIF):       #
# a New Standard Archive File for Crystallography" by S. R. Hall, F. H.      #
# Allen and I. D. Brown [Acta Cryst. (1991), A47, 655-685].                  #
#                                                                            #
# The current version of the core CIF dictionary is obtainable from          #
# ftp://ftp.iucr.org/pub/cif_core.dic.                                       #
#                                                                            #
# Software is freely available for graphical display of the structure(s)     #
# in this CIF. For information consult the CIF software page                 #
# http://www.iucr.org/resources/cif/software.                                #
#                                                                            #
# This file may be used for bona fide research purposes within the           #
# scientific community so long as proper attribution is given to the journal # 
# article from which it was obtained.                                        #
#                                                                            #
##############################################################################
data_global
_audit_creation_method     'form.cif (version 2.0)'
_journal_data_validation_number     ?
_journal_date_recd_electronic     2012-01-12
_journal_date_accepted     2012-01-23
_journal_name_full     'Acta Crystallographica, Section E'
_journal_year     2012
_journal_volume     68
_journal_issue      2
_journal_page_first     o534
_journal_page_last     o534
_journal_paper_category     QO
_journal_paper_doi     10.1107/S1600536812002887
_journal_coeditor_code     DS2170
_publ_contact_author_name     'Prof. Uk Lee'
_publ_contact_author_address
;
Department of Chemistry, Pukyong National University, 599-1 Daeyeon 3-dong
Nam-gu, Busan 608-737, Republic of Korea
;
_publ_contact_author_email     'uklee@pknu.ac.kr'
_publ_contact_author_fax     '+82-51-629-5583'
_publ_contact_author_phone     '+82-51-629-5596'
_publ_section_title
;
3-(3-Chlorophenylsulfinyl)-2,4,6,7-tetramethyl-1-benzofuran
;
loop_
    _publ_author_name
    _publ_author_address
    'Choi, Hong Dae'
;
 Department of Chemistry, Dongeui University, San 24 Kaya-dong Busanjin-gu,
 Busan 614-714, Republic of Korea
;
    'Seo, Pil Ja'
;
 Department of Chemistry, Dongeui University, San 24 Kaya-dong Busanjin-gu,
 Busan 614-714, Republic of Korea
;
    'Lee, Uk'
;
 Department of Chemistry, Pukyong National University, 599-1 Daeyeon 3-dong
 Nam-gu, Busan 608-737, Republic of Korea
;
data_I
_chemical_name_systematic
;
3-(3-Chlorophenylsulfinyl)-2,4,6,7-tetramethyl-1-benzofuran
;
_chemical_name_common     ?
_chemical_formula_moiety     'C18 H17 Cl O2 S'
_chemical_formula_sum     'C18 H17 Cl O2 S'
_chemical_formula_iupac     'C18 H17 Cl O2 S'
_chemical_formula_weight     332.83
_chemical_melting_point     ?
_symmetry_cell_setting     triclinic
_symmetry_space_group_name_H-M     'P -1'
_symmetry_space_group_name_Hall     '-P 1'
loop_
    _symmetry_equiv_pos_as_xyz
    'x, y, z'
    '-x, -y, -z'
_cell_length_a     7.41980(10)
_cell_length_b     7.97920(10)
_cell_length_c     14.5014(2)
_cell_angle_alpha     105.9650(10)
_cell_angle_beta     95.7320(10)
_cell_angle_gamma     103.9650(10)
_cell_volume     788.211(18)
_cell_formula_units_Z     2
_cell_measurement_reflns_used     9057
_cell_measurement_theta_min     2.70
_cell_measurement_theta_max     28.27
_cell_measurement_temperature     173(2)
_exptl_crystal_description     'block'
_exptl_crystal_colour     'colourless'
_exptl_crystal_size_max     0.26
_exptl_crystal_size_mid     0.25
_exptl_crystal_size_min     0.25
_exptl_crystal_density_diffrn     1.402
_exptl_crystal_density_meas     ?
_exptl_crystal_density_method     'not measured'
_exptl_crystal_F_000     348
_exptl_absorpt_coefficient_mu     0.379
_exptl_absorpt_correction_type     multi-scan
_exptl_absorpt_process_details     '(<i>SADABS</i>; Bruker, 2009)'
_exptl_absorpt_correction_T_min     0.9079
_exptl_absorpt_correction_T_max     0.9113
_exptl_special_details
;
;
_diffrn_ambient_temperature     173(2)
_diffrn_radiation_type     MoK\a
_diffrn_radiation_wavelength     0.71073
_diffrn_radiation_source     'rotating anode'
_diffrn_radiation_monochromator     'graphite multilayer'
_diffrn_measurement_device_type     'Bruker SMART APEXII CCD'
_diffrn_measurement_method     '\f and \w scans'
_diffrn_detector_area_resol_mean     10.0
_diffrn_reflns_number     14786
_diffrn_reflns_av_R_equivalents     0.0253
_diffrn_reflns_av_sigmaI/netI     0.0210
_diffrn_reflns_theta_min     1.48
_diffrn_reflns_theta_max     28.28
_diffrn_reflns_theta_full     28.28
_diffrn_measured_fraction_theta_max     0.996
_diffrn_measured_fraction_theta_full     0.996
_diffrn_reflns_limit_h_min     -9
_diffrn_reflns_limit_h_max     9
_diffrn_reflns_limit_k_min     -10
_diffrn_reflns_limit_k_max     10
_diffrn_reflns_limit_l_min     -19
_diffrn_reflns_limit_l_max     19
_diffrn_standards_number     0
_diffrn_standards_interval_count     ?
_diffrn_standards_interval_time     ?
_diffrn_standards_decay_%     ?
_refine_special_details
;
 Refinement of F^2^ against ALL reflections.  The weighted R-factor wR and
 goodness of fit S are based on F^2^, conventional R-factors R are based
 on F, with F set to zero for negative F^2^. The threshold expression of
 F^2^ > 2sigma(F^2^) is used only for calculating R-factors(gt) etc. and is
 not relevant to the choice of reflections for refinement.  R-factors based
 on F^2^ are statistically about twice as large as those based on F, and R-
 factors based on ALL data will be even larger.
;
_reflns_number_total     3897
_reflns_number_gt     3622
_reflns_threshold_expression     I>2\s(I)
_refine_ls_structure_factor_coef     Fsqd
_refine_ls_matrix_type     full
_refine_ls_R_factor_all     0.0372
_refine_ls_R_factor_gt     0.0348
_refine_ls_wR_factor_gt     0.0961
_refine_ls_wR_factor_ref     0.0986
_refine_ls_goodness_of_fit_ref     0.953
_refine_ls_restrained_S_all     0.953
_refine_ls_number_reflns     3897
_refine_ls_number_parameters     203
_refine_ls_number_restraints     0
_refine_ls_hydrogen_treatment     constr
_refine_ls_weighting_scheme     calc
_refine_ls_weighting_details
         'calc w=1/[\s^2^(Fo^2^)+(0.0638P)^2^+0.3249P] where P=(Fo^2^+2Fc^2^)/3'
_atom_sites_solution_hydrogens     difmap
_atom_sites_solution_primary     direct
_atom_sites_solution_secondary     difmap
_refine_ls_shift/su_max     0.001
_refine_ls_shift/su_mean     0.000
_refine_diff_density_max     0.357
_refine_diff_density_min     -0.389
_refine_ls_extinction_method     none
_refine_ls_extinction_coef     ?
loop_
    _atom_type_symbol
    _atom_type_description
    _atom_type_scat_dispersion_real
    _atom_type_scat_dispersion_imag
    _atom_type_scat_source
    'C' 'C' 0.0033 0.0016
                         'International Tables Vol C Tables 4.2.6.8 and 6.1.1.4'
    'H' 'H' 0.0000 0.0000
                         'International Tables Vol C Tables 4.2.6.8 and 6.1.1.4'
    'O' 'O' 0.0106 0.0060
                         'International Tables Vol C Tables 4.2.6.8 and 6.1.1.4'
    'S' 'S' 0.1246 0.1234
                         'International Tables Vol C Tables 4.2.6.8 and 6.1.1.4'
    'Cl' 'Cl' 0.1484 0.1585
                         'International Tables Vol C Tables 4.2.6.8 and 6.1.1.4'
_computing_data_collection     '<i>APEX2</i> (Bruker, 2009)'
_computing_cell_refinement     '<i>SAINT</i> (Bruker, 2009)'
_computing_data_reduction     '<i>SAINT</i> (Bruker, 2009)'
_computing_structure_solution     '<i>SHELXS97</i> (Sheldrick, 2008)'
_computing_structure_refinement     '<i>SHELXL97</i> (Sheldrick, 2008)'
_computing_molecular_graphics
        '<i>ORTEP-3</i> (Farrugia, 1997) and <i>DIAMOND</i> (Brandenburg, 1998)'
_computing_publication_material     '<i>SHELXL97</i> (Sheldrick, 2008)'
loop_
    _atom_site_type_symbol
    _atom_site_label
    _atom_site_fract_x
    _atom_site_fract_y
    _atom_site_fract_z
    _atom_site_U_iso_or_equiv
    _atom_site_adp_type
    _atom_site_calc_flag
    _atom_site_refinement_flags
    _atom_site_occupancy
    _atom_site_symmetry_multiplicity
    _atom_site_disorder_assembly
    _atom_site_disorder_group
    S S1 0.53130(4) 0.65049(4) 0.33172(2) 0.02082(9) Uani d . 1 2 . .
    Cl Cl1 -0.00317(6) 0.23558(6) 0.46616(3) 0.04572(13) Uani d . 1 2 . .
    O O1 0.79660(12) 0.52179(12) 0.11618(6) 0.02335(19) Uani d . 1 2 . .
    O O2 0.36498(14) 0.72242(13) 0.32004(7) 0.0282(2) Uani d . 1 2 . .
    C C1 0.59030(17) 0.55512(16) 0.21874(8) 0.0202(2) Uani d . 1 2 . .
    C C2 0.48969(16) 0.40937(15) 0.13006(8) 0.0191(2) Uani d . 1 2 . .
    C C3 0.30551(17) 0.29506(16) 0.09430(9) 0.0212(2) Uani d . 1 2 . .
    C C4 0.27547(18) 0.17027(17) 0.00165(9) 0.0236(2) Uani d . 1 2 . .
    H H4 0.1518 0.0915 -0.0247 0.028 Uiso calc R 1 2 . .
    C C5 0.41627(19) 0.15371(17) -0.05513(9) 0.0232(2) Uani d . 1 2 . .
    C C6 0.59915(18) 0.26984(17) -0.02096(9) 0.0220(2) Uani d . 1 2 . .
    C C7 0.62560(17) 0.39462(16) 0.07062(8) 0.0204(2) Uani d . 1 2 . .
    C C8 0.77070(17) 0.61729(17) 0.20508(9) 0.0227(2) Uani d . 1 2 . .
    C C9 0.14666(18) 0.30115(19) 0.15074(9) 0.0270(3) Uani d . 1 2 . .
    H H9A 0.0265 0.2612 0.1053 0.040 Uiso calc R 1 2 . .
    H H9B 0.1654 0.4257 0.1926 0.040 Uiso calc R 1 2 . .
    H H9C 0.1445 0.2205 0.1911 0.040 Uiso calc R 1 2 . .
    C C10 0.3716(2) 0.00812(19) -0.15260(9) 0.0297(3) Uani d . 1 2 . .
    H H10A 0.4041 0.0640 -0.2033 0.045 Uiso calc R 1 2 . .
    H H10B 0.2366 -0.0561 -0.1674 0.045 Uiso calc R 1 2 . .
    H H10C 0.4450 -0.0781 -0.1504 0.045 Uiso calc R 1 2 . .
    C C11 0.7563(2) 0.26059(19) -0.07831(10) 0.0285(3) Uani d . 1 2 . .
    H H11A 0.8681 0.3618 -0.0442 0.043 Uiso calc R 1 2 . .
    H H11B 0.7166 0.2685 -0.1431 0.043 Uiso calc R 1 2 . .
    H H11C 0.7866 0.1454 -0.0850 0.043 Uiso calc R 1 2 . .
    C C12 0.93714(19) 0.7651(2) 0.26499(10) 0.0317(3) Uani d . 1 2 . .
    H H12A 1.0409 0.7140 0.2781 0.048 Uiso calc R 1 2 . .
    H H12B 0.9046 0.8265 0.3268 0.048 Uiso calc R 1 2 . .
    H H12C 0.9761 0.8526 0.2298 0.048 Uiso calc R 1 2 . .
    C C13 0.44562(18) 0.44638(16) 0.36349(8) 0.0211(2) Uani d . 1 2 . .
    C C14 0.55149(19) 0.32357(18) 0.35979(9) 0.0264(3) Uani d . 1 2 . .
    H H14 0.6695 0.3438 0.3384 0.032 Uiso calc R 1 2 . .
    C C15 0.4822(2) 0.17083(18) 0.38788(10) 0.0305(3) Uani d . 1 2 . .
    H H15 0.5528 0.0854 0.3851 0.037 Uiso calc R 1 2 . .
    C C16 0.3106(2) 0.14177(18) 0.42004(10) 0.0298(3) Uani d . 1 2 . .
    H H16 0.2625 0.0365 0.4385 0.036 Uiso calc R 1 2 . .
    C C17 0.21090(19) 0.26868(19) 0.42478(9) 0.0276(3) Uani d . 1 2 . .
    C C18 0.27641(18) 0.42257(18) 0.39725(9) 0.0246(3) Uani d . 1 2 . .
    H H18 0.2069 0.5092 0.4015 0.030 Uiso calc R 1 2 . .
loop_
    _atom_site_aniso_label
    _atom_site_aniso_U_11
    _atom_site_aniso_U_22
    _atom_site_aniso_U_33
    _atom_site_aniso_U_12
    _atom_site_aniso_U_13
    _atom_site_aniso_U_23
    S1 0.02414(16) 0.01806(15) 0.01927(15) 0.00564(11) 0.00480(11) 0.00411(11)
    Cl1 0.0391(2) 0.0496(2) 0.0587(3) 0.01101(18) 0.02486(18) 0.0286(2)
    O1 0.0202(4) 0.0255(4) 0.0230(4) 0.0046(3) 0.0058(3) 0.0062(3)
    O2 0.0326(5) 0.0247(5) 0.0331(5) 0.0151(4) 0.0106(4) 0.0104(4)
    C1 0.0211(5) 0.0205(5) 0.0193(5) 0.0056(4) 0.0043(4) 0.0063(4)
    C2 0.0224(6) 0.0177(5) 0.0187(5) 0.0062(4) 0.0044(4) 0.0074(4)
    C3 0.0224(6) 0.0204(5) 0.0217(5) 0.0056(4) 0.0054(4) 0.0080(4)
    C4 0.0243(6) 0.0204(6) 0.0228(6) 0.0022(5) 0.0025(4) 0.0055(5)
    C5 0.0306(6) 0.0207(6) 0.0190(5) 0.0080(5) 0.0049(4) 0.0064(4)
    C6 0.0274(6) 0.0222(6) 0.0205(5) 0.0093(5) 0.0077(4) 0.0096(4)
    C7 0.0207(5) 0.0205(5) 0.0214(5) 0.0057(4) 0.0040(4) 0.0087(4)
    C8 0.0232(6) 0.0231(6) 0.0220(5) 0.0069(5) 0.0046(4) 0.0068(5)
    C9 0.0215(6) 0.0293(6) 0.0255(6) 0.0021(5) 0.0064(5) 0.0046(5)
    C10 0.0387(7) 0.0249(6) 0.0219(6) 0.0073(5) 0.0064(5) 0.0027(5)
    C11 0.0311(7) 0.0330(7) 0.0247(6) 0.0115(5) 0.0118(5) 0.0097(5)
    C12 0.0217(6) 0.0333(7) 0.0315(7) 0.0010(5) 0.0034(5) 0.0027(6)
    C13 0.0265(6) 0.0195(5) 0.0163(5) 0.0066(4) 0.0034(4) 0.0039(4)
    C14 0.0307(6) 0.0254(6) 0.0246(6) 0.0113(5) 0.0069(5) 0.0066(5)
    C15 0.0421(8) 0.0235(6) 0.0288(6) 0.0147(6) 0.0068(6) 0.0075(5)
    C16 0.0403(7) 0.0216(6) 0.0247(6) 0.0040(5) 0.0042(5) 0.0075(5)
    C17 0.0294(6) 0.0285(6) 0.0228(6) 0.0036(5) 0.0064(5) 0.0078(5)
    C18 0.0282(6) 0.0258(6) 0.0207(6) 0.0088(5) 0.0057(5) 0.0070(5)
_geom_special_details
;
 All esds (except the esd in the dihedral angle between two l.s. planes)
 are estimated using the full covariance matrix.  The cell esds are taken
 into account individually in the estimation of esds in distances, angles
 and torsion angles; correlations between esds in cell parameters are only
 used when they are defined by crystal symmetry.  An approximate (isotropic)
 treatment of cell esds is used for estimating esds involving l.s. planes.
;
loop_
    _geom_bond_atom_site_label_1
    _geom_bond_atom_site_label_2
    _geom_bond_site_symmetry_2
    _geom_bond_distance
    _geom_bond_publ_flag
    S1 O2 . 1.4949(9) ?
    S1 C1 . 1.7531(12) ?
    S1 C13 . 1.8001(13) ?
    Cl1 C17 . 1.7401(14) ?
    O1 C8 . 1.3635(14) ?
    O1 C7 . 1.3851(14) ?
    C1 C8 . 1.3651(17) ?
    C1 C2 . 1.4594(16) ?
    C2 C7 . 1.3960(16) ?
    C2 C3 . 1.4018(17) ?
    C3 C4 . 1.3941(17) ?
    C3 C9 . 1.5032(16) ?
    C4 C5 . 1.4020(17) ?
    C4 H4 . 0.9500 ?
    C5 C6 . 1.3970(18) ?
    C5 C10 . 1.5081(17) ?
    C6 C7 . 1.3856(17) ?
    C6 C11 . 1.5025(17) ?
    C8 C12 . 1.4797(18) ?
    C9 H9A . 0.9800 ?
    C9 H9B . 0.9800 ?
    C9 H9C . 0.9800 ?
    C10 H10A . 0.9800 ?
    C10 H10B . 0.9800 ?
    C10 H10C . 0.9800 ?
    C11 H11A . 0.9800 ?
    C11 H11B . 0.9800 ?
    C11 H11C . 0.9800 ?
    C12 H12A . 0.9800 ?
    C12 H12B . 0.9800 ?
    C12 H12C . 0.9800 ?
    C13 C18 . 1.3823(17) ?
    C13 C14 . 1.3897(17) ?
    C14 C15 . 1.3886(19) ?
    C14 H14 . 0.9500 ?
    C15 C16 . 1.388(2) ?
    C15 H15 . 0.9500 ?
    C16 C17 . 1.382(2) ?
    C16 H16 . 0.9500 ?
    C17 C18 . 1.3870(19) ?
    C18 H18 . 0.9500 ?
loop_
    _geom_angle_atom_site_label_1
    _geom_angle_atom_site_label_2
    _geom_angle_atom_site_label_3
    _geom_angle_site_symmetry_1
    _geom_angle_site_symmetry_3
    _geom_angle
    _geom_angle_publ_flag
    O2 S1 C1 . . 111.44(6) ?
    O2 S1 C13 . . 105.69(6) ?
    C1 S1 C13 . . 99.12(5) ?
    C8 O1 C7 . . 106.80(9) ?
    C8 C1 C2 . . 107.14(10) ?
    C8 C1 S1 . . 118.34(9) ?
    C2 C1 S1 . . 134.45(9) ?
    C7 C2 C3 . . 118.68(11) ?
    C7 C2 C1 . . 104.27(10) ?
    C3 C2 C1 . . 137.04(11) ?
    C4 C3 C2 . . 116.04(11) ?
    C4 C3 C9 . . 120.50(11) ?
    C2 C3 C9 . . 123.45(11) ?
    C3 C4 C5 . . 124.13(12) ?
    C3 C4 H4 . . 117.9 ?
    C5 C4 H4 . . 117.9 ?
    C6 C5 C4 . . 120.18(11) ?
    C6 C5 C10 . . 119.76(11) ?
    C4 C5 C10 . . 120.05(12) ?
    C7 C6 C5 . . 114.84(11) ?
    C7 C6 C11 . . 122.20(12) ?
    C5 C6 C11 . . 122.96(11) ?
    O1 C7 C6 . . 123.21(11) ?
    O1 C7 C2 . . 110.72(10) ?
    C6 C7 C2 . . 126.06(11) ?
    O1 C8 C1 . . 111.04(11) ?
    O1 C8 C12 . . 115.43(11) ?
    C1 C8 C12 . . 133.53(12) ?
    C3 C9 H9A . . 109.5 ?
    C3 C9 H9B . . 109.5 ?
    H9A C9 H9B . . 109.5 ?
    C3 C9 H9C . . 109.5 ?
    H9A C9 H9C . . 109.5 ?
    H9B C9 H9C . . 109.5 ?
    C5 C10 H10A . . 109.5 ?
    C5 C10 H10B . . 109.5 ?
    H10A C10 H10B . . 109.5 ?
    C5 C10 H10C . . 109.5 ?
    H10A C10 H10C . . 109.5 ?
    H10B C10 H10C . . 109.5 ?
    C6 C11 H11A . . 109.5 ?
    C6 C11 H11B . . 109.5 ?
    H11A C11 H11B . . 109.5 ?
    C6 C11 H11C . . 109.5 ?
    H11A C11 H11C . . 109.5 ?
    H11B C11 H11C . . 109.5 ?
    C8 C12 H12A . . 109.5 ?
    C8 C12 H12B . . 109.5 ?
    H12A C12 H12B . . 109.5 ?
    C8 C12 H12C . . 109.5 ?
    H12A C12 H12C . . 109.5 ?
    H12B C12 H12C . . 109.5 ?
    C18 C13 C14 . . 121.49(12) ?
    C18 C13 S1 . . 117.34(9) ?
    C14 C13 S1 . . 121.06(10) ?
    C15 C14 C13 . . 118.97(12) ?
    C15 C14 H14 . . 120.5 ?
    C13 C14 H14 . . 120.5 ?
    C16 C15 C14 . . 120.63(12) ?
    C16 C15 H15 . . 119.7 ?
    C14 C15 H15 . . 119.7 ?
    C17 C16 C15 . . 118.86(13) ?
    C17 C16 H16 . . 120.6 ?
    C15 C16 H16 . . 120.6 ?
    C16 C17 C18 . . 121.86(13) ?
    C16 C17 Cl1 . . 119.46(11) ?
    C18 C17 Cl1 . . 118.68(11) ?
    C13 C18 C17 . . 118.15(12) ?
    C13 C18 H18 . . 120.9 ?
    C17 C18 H18 . . 120.9 ?
loop_
    _geom_torsion_atom_site_label_1
    _geom_torsion_atom_site_label_2
    _geom_torsion_atom_site_label_3
    _geom_torsion_atom_site_label_4
    _geom_torsion_site_symmetry_1
    _geom_torsion_site_symmetry_2
    _geom_torsion_site_symmetry_3
    _geom_torsion_site_symmetry_4
    _geom_torsion
    _geom_torsion_publ_flag
    O2 S1 C1 C8 . . . . 125.23(10) ?
    C13 S1 C1 C8 . . . . -123.83(10) ?
    O2 S1 C1 C2 . . . . -58.15(13) ?
    C13 S1 C1 C2 . . . . 52.78(13) ?
    C8 C1 C2 C7 . . . . 1.49(13) ?
    S1 C1 C2 C7 . . . . -175.39(10) ?
    C8 C1 C2 C3 . . . . -177.20(13) ?
    S1 C1 C2 C3 . . . . 5.9(2) ?
    C7 C2 C3 C4 . . . . 1.96(16) ?
    C1 C2 C3 C4 . . . . -179.49(13) ?
    C7 C2 C3 C9 . . . . -178.71(11) ?
    C1 C2 C3 C9 . . . . -0.2(2) ?
    C2 C3 C4 C5 . . . . 0.39(18) ?
    C9 C3 C4 C5 . . . . -178.96(12) ?
    C3 C4 C5 C6 . . . . -1.86(19) ?
    C3 C4 C5 C10 . . . . 177.04(12) ?
    C4 C5 C6 C7 . . . . 0.82(17) ?
    C10 C5 C6 C7 . . . . -178.09(11) ?
    C4 C5 C6 C11 . . . . -179.50(11) ?
    C10 C5 C6 C11 . . . . 1.59(18) ?
    C8 O1 C7 C6 . . . . -178.65(11) ?
    C8 O1 C7 C2 . . . . 0.39(13) ?
    C5 C6 C7 O1 . . . . -179.43(10) ?
    C11 C6 C7 O1 . . . . 0.88(18) ?
    C5 C6 C7 C2 . . . . 1.68(18) ?
    C11 C6 C7 C2 . . . . -178.00(11) ?
    C3 C2 C7 O1 . . . . 177.83(10) ?
    C1 C2 C7 O1 . . . . -1.15(12) ?
    C3 C2 C7 C6 . . . . -3.17(18) ?
    C1 C2 C7 C6 . . . . 177.85(11) ?
    C7 O1 C8 C1 . . . . 0.63(13) ?
    C7 O1 C8 C12 . . . . -178.36(11) ?
    C2 C1 C8 O1 . . . . -1.34(14) ?
    S1 C1 C8 O1 . . . . 176.13(8) ?
    C2 C1 C8 C12 . . . . 177.39(14) ?
    S1 C1 C8 C12 . . . . -5.1(2) ?
    O2 S1 C13 C18 . . . . -17.61(11) ?
    C1 S1 C13 C18 . . . . -133.06(10) ?
    O2 S1 C13 C14 . . . . 166.23(10) ?
    C1 S1 C13 C14 . . . . 50.79(11) ?
    C18 C13 C14 C15 . . . . 2.02(19) ?
    S1 C13 C14 C15 . . . . 178.01(10) ?
    C13 C14 C15 C16 . . . . -0.6(2) ?
    C14 C15 C16 C17 . . . . -0.8(2) ?
    C15 C16 C17 C18 . . . . 0.8(2) ?
    C15 C16 C17 Cl1 . . . . -179.31(10) ?
    C14 C13 C18 C17 . . . . -2.01(18) ?
    S1 C13 C18 C17 . . . . -178.15(9) ?
    C16 C17 C18 C13 . . . . 0.59(19) ?
    Cl1 C17 C18 C13 . . . . -179.31(9) ?
loop_
    _geom_hbond_atom_site_label_D
    _geom_hbond_atom_site_label_H
    _geom_hbond_atom_site_label_A
    _geom_hbond_site_symmetry_A
    _geom_hbond_distance_DH
    _geom_hbond_distance_HA
    _geom_hbond_distance_DA
    _geom_hbond_angle_DHA
    C11 H11B O2 2_665 0.98 2.60 3.5786(16) 175.0
    C12 H12A O2 1_655 0.98 2.40 3.3159(17) 155.2
    C10 H10C Cg1 2_655 0.98 2.79 3.615(16) 142.4
_iucr_refine_instructions_details
;
TITL 1152 IN P-1
CELL  0.71073  7.41980  7.97920 14.50140 105.96500 95.73200 103.96500
ZERR 2  0.00010  0.00010  0.00020  0.00100  0.00100  0.00100
LATT 1
SFAC C H O S CL
UNIT 36 34 4 2 2
TEMP -100
L.S. 15
ACTA
CONF
BOND $H
MPLA 9 C1 C2 C3 C4 C5 C6 C7 O1 C8
MPLA 6 C13 C14 C15 C16 C17 C18
BOND
EQIV $1 1-x, 1-y, -z
EQIV $2 1+x, y, z
HTAB C11 O2_$1
HTAB C12 O2_$2
FMAP 2
PLAN 20
SIZE 0.25 0.25 0.26
WGHT    0.063800    0.324900
FVAR       0.28318
MOLE 1
S1    4    0.531300    0.650488    0.331724    11.00000    0.02414    0.01806 =
         0.01927    0.00411    0.00480    0.00564
CL1   5   -0.003169    0.235579    0.466164    11.00000    0.03909    0.04957 =
         0.05869    0.02855    0.02486    0.01101
O1    3    0.796601    0.521792    0.116183    11.00000    0.02016    0.02551 =
         0.02301    0.00617    0.00582    0.00465
O2    3    0.364977    0.722420    0.320043    11.00000    0.03258    0.02475 =
         0.03311    0.01044    0.01061    0.01513
C1    1    0.590297    0.555117    0.218737    11.00000    0.02112    0.02046 =
         0.01925    0.00633    0.00429    0.00561
C2    1    0.489693    0.409373    0.130061    11.00000    0.02237    0.01769 =
         0.01873    0.00738    0.00444    0.00618
C3    1    0.305505    0.295058    0.094304    11.00000    0.02243    0.02045 =
         0.02166    0.00795    0.00542    0.00556
C4    1    0.275467    0.170268    0.001652    11.00000    0.02429    0.02039 =
         0.02276    0.00549    0.00250    0.00215
AFIX  43
H4    2    0.151795    0.091489   -0.024669    11.00000   -1.20000
AFIX   0
C5    1    0.416272    0.153708   -0.055129    11.00000    0.03057    0.02068 =
         0.01896    0.00645    0.00485    0.00799
C6    1    0.599154    0.269843   -0.020965    11.00000    0.02739    0.02217 =
         0.02047    0.00962    0.00772    0.00934
C7    1    0.625602    0.394619    0.070619    11.00000    0.02067    0.02046 =
         0.02139    0.00865    0.00405    0.00568
C8    1    0.770702    0.617289    0.205077    11.00000    0.02319    0.02305 =
         0.02195    0.00680    0.00456    0.00685
C9    1    0.146663    0.301147    0.150736    11.00000    0.02151    0.02931 =
         0.02546    0.00463    0.00644    0.00212
AFIX 137
H9A   2    0.026549    0.261212    0.105277    11.00000   -1.50000
H9B   2    0.165412    0.425690    0.192644    11.00000   -1.50000
H9C   2    0.144469    0.220508    0.191076    11.00000   -1.50000
AFIX   0
C10   1    0.371576    0.008124   -0.152596    11.00000    0.03871    0.02491 =
         0.02187    0.00273    0.00641    0.00730
AFIX 137
H10A  2    0.404105    0.063951   -0.203275    11.00000   -1.50000
H10B  2    0.236600   -0.056067   -0.167404    11.00000   -1.50000
H10C  2    0.444979   -0.078115   -0.150447    11.00000   -1.50000
AFIX   0
C11   1    0.756270    0.260585   -0.078310    11.00000    0.03113    0.03298 =
         0.02466    0.00971    0.01182    0.01151
AFIX 137
H11A  2    0.868131    0.361817   -0.044242    11.00000   -1.50000
H11B  2    0.716584    0.268538   -0.143114    11.00000   -1.50000
H11C  2    0.786574    0.145362   -0.084980    11.00000   -1.50000
AFIX   0
C12   1    0.937138    0.765069    0.264986    11.00000    0.02169    0.03328 =
         0.03150    0.00269    0.00342    0.00103
AFIX 137
H12A  2    1.040941    0.713981    0.278092    11.00000   -1.50000
H12B  2    0.904560    0.826508    0.326773    11.00000   -1.50000
H12C  2    0.976144    0.852592    0.229771    11.00000   -1.50000
AFIX   0
C13   1    0.445616    0.446380    0.363493    11.00000    0.02652    0.01953 =
         0.01632    0.00394    0.00335    0.00655
C14   1    0.551492    0.323567    0.359787    11.00000    0.03071    0.02540 =
         0.02460    0.00656    0.00692    0.01135
AFIX  43
H14   2    0.669466    0.343792    0.338364    11.00000   -1.20000
AFIX   0
C15   1    0.482172    0.170831    0.387882    11.00000    0.04207    0.02353 =
         0.02877    0.00755    0.00676    0.01466
AFIX  43
H15   2    0.552826    0.085410    0.385074    11.00000   -1.20000
AFIX   0
C16   1    0.310588    0.141770    0.420038    11.00000    0.04034    0.02159 =
         0.02471    0.00748    0.00418    0.00397
AFIX  43
H16   2    0.262521    0.036469    0.438466    11.00000   -1.20000
AFIX   0
C17   1    0.210899    0.268676    0.424778    11.00000    0.02941    0.02850 =
         0.02275    0.00785    0.00635    0.00365
C18   1    0.276406    0.422569    0.397248    11.00000    0.02817    0.02575 =
         0.02072    0.00705    0.00569    0.00877
AFIX  43
H18   2    0.206913    0.509201    0.401473    11.00000   -1.20000
HKLF 4
REM  1152 IN P-1
REM R1 =  0.0348 for   3622 Fo > 4sig(Fo)  and  0.0372 for all   3897 data
REM    203 parameters refined using      0 restraints
END
WGHT      0.0562      0.2427
REM Highest difference peak  0.357,  deepest hole -0.389,  1-sigma level  0.071
Q1    1   0.7691  0.1231  0.4029  11.00000  0.05    0.36
Q2    1   0.4147  0.1738  0.4231  11.00000  0.05    0.24
Q3    1   0.3637  0.4310  0.3826  11.00000  0.05    0.23
Q4    1   0.6693  0.6128  0.2042  11.00000  0.05    0.23
Q5    1   0.4723  0.3592  0.3443  11.00000  0.05    0.22
Q6    1   0.6862  0.5823  0.2229  11.00000  0.05    0.22
Q7    1   0.5539  0.4096  0.0960  11.00000  0.05    0.22
Q8    1   0.3923  0.0835 -0.1015  11.00000  0.05    0.21
Q9    1   0.5280  0.4841  0.1757  11.00000  0.05    0.21
Q10   1   0.3549  0.1566 -0.0226  11.00000  0.05    0.21
Q11   1   0.6382  0.7032  0.3761  11.00000  0.05    0.20
Q12   1   0.8670  0.6804  0.2382  11.00000  0.05    0.19
Q13   1   0.2482  0.3527  0.4236  11.00000  0.05    0.18
Q14   1   0.2915  0.2446  0.0423  11.00000  0.05    0.18
Q15   1   0.6089  0.3555  0.0170  11.00000  0.05    0.17
Q16   1   0.4800  0.5349  0.3462  11.00000  0.05    0.17
Q17   1   0.5055  0.2207 -0.0397  11.00000  0.05    0.17
Q18   1   0.3652  0.7170  0.2552  11.00000  0.05    0.17
Q19   1   0.6186 -0.0063 -0.0628  11.00000  0.05    0.17
Q20   1   0.5017 -0.0207 -0.0401  11.00000  0.05    0.17
;
