# Supplementary material for: 3-(3-Chloro­phenyl­sulfin­yl)-2,4,6,7-tetra­methyl-1-benzofuran
Source: Acta Crystallogr Sect E Struct Rep Online. 2012 Jan 31;68(Pt 2):o534. doi: 10.1107/S1600536812002887 (PMC3275274; doi:10.1107/S1600536812002887)
Supplement: Supplementary file 2 [file e-68-0o534-Isup2.hkl]

# 
# h,k,l, Fc-squared, Fo-squared, sigma(Fo-squared) and status flag 
# 
data_I
_shelx_title ' 1152 IN P-1' 
_shelx_refln_list_code          4 
_shelx_F_calc_maximum      129.28 
_exptl_crystal_F_000       348.00 
_reflns_d_resolution_high  0.7501 
 
loop_ 
 _symmetry_equiv_pos_as_xyz 
 'x, y, z' 
 '-x, -y, -z' 
 
_cell_length_a     7.4198 
_cell_length_b     7.9792 
_cell_length_c    14.5014 
_cell_angle_alpha 105.965 
_cell_angle_beta   95.732 
_cell_angle_gamma 103.965 
 
_shelx_F_squared_multiplier     1.000 
 
loop_ 
 _refln_index_h 
 _refln_index_k 
 _refln_index_l 
 _refln_F_squared_calc 
 _refln_F_squared_meas 
 _refln_F_squared_sigma 
 _refln_observed_status 
   1   0   0     5251.56     4084.34     53.84 o 
   2   0   0      687.87      691.52      7.38 o 
   3   0   0        1.83        4.74      0.87 o 
   4   0   0      985.10     1012.21     10.91 o 
   5   0   0      223.24      214.39      2.77 o 
   6   0   0       38.89       36.77      0.92 o 
   7   0   0        7.78        6.74      0.65 o 
   8   0   0       32.51       36.32      1.65 o 
   9   0   0        1.93        1.37      0.62 o 
  -9   1   0        5.24        7.85      0.89 o 
  -8   1   0        9.87       11.72      0.95 o 
  -7   1   0      312.71      311.96      5.39 o 
  -6   1   0      362.00      359.13      4.43 o 
  -5   1   0      192.32      189.69      2.54 o 
  -4   1   0      328.31      328.12      3.86 o 
  -3   1   0      650.06      668.78      7.26 o 
  -2   1   0      256.57      257.30      2.72 o 
  -1   1   0     4851.72     4075.30     77.10 o 
   0   1   0     3753.17     3210.84     54.10 o 
   1   1   0       38.22       35.46      0.69 o 
   2   1   0      349.73      389.69      4.24 o 
   3   1   0      938.61     1025.75     11.69 o 
   4   1   0       26.45       39.27      0.84 o 
   5   1   0      317.22      314.64      4.51 o 
   6   1   0      289.20      280.41      4.75 o 
   7   1   0       76.34       77.03      1.89 o 
   8   1   0       22.04       23.22      1.50 o 
   9   1   0        0.98        0.75      1.00 o 
  -9   2   0       58.74       58.81      2.39 o 
  -8   2   0        5.83        6.20      0.57 o 
  -7   2   0      320.01      313.05      4.71 o 
  -6   2   0        1.37        2.31      0.36 o 
  -5   2   0      345.58      346.18      4.20 o 
  -4   2   0       10.11       14.67      0.46 o 
  -3   2   0      326.69      340.00      3.25 o 
  -2   2   0     1937.52     1898.57     21.89 o 
  -1   2   0      842.05      876.61     10.45 o 
   0   2   0     4633.49     4201.20     86.36 o 
   1   2   0      456.00      467.57      6.95 o 
   2   2   0       94.33       69.87      1.39 o 
   3   2   0      628.01      764.18     12.21 o 
   4   2   0      869.64      857.52     12.57 o 
   5   2   0      114.63      113.09      2.50 o 
   6   2   0      262.83      258.16      9.73 o 
   7   2   0        5.89        6.90      1.23 o 
   8   2   0      112.84      123.74      5.02 o 
  -9   3   0       22.97       28.42      1.23 o 
  -8   3   0       10.26       11.33      0.72 o 
  -7   3   0       67.97       62.80      1.39 o 
  -6   3   0        6.12        8.77      0.84 o 
  -5   3   0       22.28       28.74      0.75 o 
  -4   3   0      463.27      502.66      4.96 o 
  -3   3   0       26.09       22.26      0.73 o 
  -2   3   0      368.51      429.96      5.37 o 
  -1   3   0        3.42        1.88      0.33 o 
   0   3   0      142.39      147.98      4.18 o 
   1   3   0     1990.23     1985.01     28.61 o 
   2   3   0      947.25      985.63     14.52 o 
   3   3   0      146.70      162.78      2.22 o 
   4   3   0       48.45       47.06      1.72 o 
   5   3   0      257.28      230.96      6.56 o 
   6   3   0       58.99       59.76      2.95 o 
   7   3   0       11.36       11.22      1.87 o 
   8   3   0       17.60       18.71      2.87 o 
  -9   4   0       53.74       54.35      1.52 o 
  -8   4   0        1.78        1.62      0.38 o 
  -7   4   0       65.21       69.15      1.44 o 
  -6   4   0        0.00        0.25      0.32 o 
  -5   4   0      280.65      257.53      3.60 o 
  -4   4   0        0.39        0.76      0.22 o 
  -3   4   0      441.31      400.73      6.87 o 
  -2   4   0       99.81      131.36      2.16 o 
  -1   4   0      411.90      402.02      7.39 o 
   0   4   0      152.43      151.52      4.01 o 
   1   4   0     2410.91     2469.32     35.53 o 
   2   4   0      294.66      322.58      8.26 o 
   3   4   0      453.49      448.76      8.33 o 
   4   4   0       37.75       28.96      4.05 o 
   5   4   0      649.37      618.08     14.71 o 
   6   4   0        4.76        5.11      1.14 o 
   7   4   0       14.48       15.15      1.85 o 
  -9   5   0      169.98      180.83      4.55 o 
  -8   5   0      189.19      176.70      3.39 o 
  -7   5   0       24.57       27.33      1.23 o 
  -6   5   0       84.00       85.61      2.40 o 
  -5   5   0       81.86       92.65      1.94 o 
  -4   5   0      156.34      174.62      2.84 o 
  -3   5   0        8.72        9.65      0.63 o 
  -2   5   0      767.11      795.85     10.69 o 
  -1   5   0       28.58       33.77      1.30 o 
   0   5   0        7.72       12.90      0.84 o 
   1   5   0       15.39       11.24      0.46 o 
   2   5   0        0.59        0.23      0.31 o 
   3   5   0       61.78       64.55      3.74 o 
   4   5   0       25.44       27.58      1.77 o 
   5   5   0       12.92       14.54      1.56 o 
   6   5   0       66.72       61.75      3.80 o 
  -9   6   0       90.79       89.63      5.08 o 
  -8   6   0      252.86      259.34      8.12 o 
  -7   6   0        2.37        2.20      0.57 o 
  -6   6   0        5.39        4.13      0.51 o 
  -5   6   0       48.22       38.99      1.18 o 
  -4   6   0        2.22        2.73      0.49 o 
  -3   6   0      212.95      219.44      4.07 o 
  -2   6   0        0.70        1.22      0.23 o 
  -1   6   0      607.97      592.76     11.91 o 
   1   6   0      139.53      139.94      3.01 o 
   2   6   0        8.04        9.74      0.72 o 
   3   6   0      225.63      207.43      5.84 o 
   4   6   0        0.72       -0.05      0.51 o 
   5   6   0      167.14      165.81      5.65 o 
   6   6   0        3.48        2.74      1.37 o 
  -8   7   0        9.79        7.92      0.99 o 
  -7   7   0        4.16        4.21      0.75 o 
  -6   7   0       47.86       43.49      1.49 o 
  -5   7   0        0.71        0.75      0.49 o 
  -4   7   0      400.47      419.69      7.23 o 
  -3   7   0      316.40      310.07      5.51 o 
  -2   7   0      661.17      695.79     12.73 o 
  -1   7   0        2.26        2.32      0.51 o 
   0   7   0       70.88       74.22      2.50 o 
   1   7   0      269.05      281.33      5.11 o 
   2   7   0       15.87       17.46      1.27 o 
   3   7   0       12.24       10.54      2.18 o 
   4   7   0       28.65       30.29      2.24 o 
  -8   8   0      143.25      139.74      4.19 o 
  -7   8   0       83.80       87.12      2.80 o 
  -6   8   0        3.39        2.15      0.73 o 
  -5   8   0       59.34       56.55      2.98 o 
  -4   8   0      112.99      106.69      4.40 o 
  -3   8   0       19.64       17.13      1.22 o 
  -2   8   0       12.22       11.09      1.18 o 
  -1   8   0       44.16       51.33      2.95 o 
   0   8   0       33.66       32.18      1.48 o 
   1   8   0       14.39       12.38      0.92 o 
   2   8   0        6.63        6.74      2.49 o 
   3   8   0      121.92      139.34      4.70 o 
  -6   9   0        4.03        2.87      0.82 o 
  -5   9   0       12.04       13.23      1.22 o 
  -4   9   0       12.56       11.45      1.41 o 
  -3   9   0       13.81       16.24      1.15 o 
  -2   9   0       99.61      107.43      2.92 o 
  -1   9   0        4.03        5.89      1.62 o 
   0   9   0        2.12        1.50      1.25 o 
   1   9   0        3.58        4.36      0.75 o 
   2   9   0      179.38      190.42      7.11 o 
  -4  10   0        9.10        6.20      0.93 o 
  -3  10   0       81.60       91.66      4.26 o 
  -2  10   0      199.55      208.75      4.87 o 
  -1  10   0       38.24       43.15      3.99 o 
   1 -10   1       53.32       59.11      4.49 o 
   2 -10   1        6.52        5.95      0.66 o 
   3 -10   1        1.52        1.84      0.62 o 
   4 -10   1       19.23       18.87      1.36 o 
   5 -10   1       17.84       16.66      2.07 o 
  -2  -9   1       16.14       16.21      1.62 o 
  -1  -9   1       83.03       76.07      3.12 o 
   1  -9   1      134.32      130.55      6.17 o 
   2  -9   1      145.69      150.73      3.66 o 
   3  -9   1      149.17      135.41      3.58 o 
   4  -9   1      122.58      123.38      3.55 o 
   5  -9   1        0.17       -0.48      0.48 o 
   6  -9   1       20.09       24.25      1.89 o 
   7  -9   1       15.67       23.57      2.09 o 
  -3  -8   1      186.51      184.04      7.42 o 
  -2  -8   1       22.84       22.32      1.49 o 
  -1  -8   1      212.47      223.24      5.30 o 
   0  -8   1       93.32       98.75      2.65 o 
   1  -8   1      139.90      140.12      3.33 o 
   2  -8   1        8.12        9.79      0.68 o 
   3  -8   1      126.04      126.22      2.89 o 
   4  -8   1       19.05       17.72      1.04 o 
   5  -8   1        8.64        7.40      0.97 o 
   6  -8   1      109.81      110.61      5.49 o 
   7  -8   1        0.31        0.10      0.80 o 
   8  -8   1       31.74       33.45      1.85 o 
  -5  -7   1       25.22       23.94      2.62 o 
  -4  -7   1        1.22        1.12      0.74 o 
  -3  -7   1       16.88       23.97      1.64 o 
  -2  -7   1       83.92       83.22      2.95 o 
  -1  -7   1        2.75        1.84      0.35 o 
   0  -7   1      103.17      105.94      2.63 o 
   1  -7   1        4.33        2.86      0.54 o 
   2  -7   1       97.56       98.65      1.92 o 
   3  -7   1       14.48       13.74      1.14 o 
   4  -7   1       41.25       43.32      1.76 o 
   5  -7   1       92.28       86.54      2.36 o 
   6  -7   1      108.80      102.59      2.49 o 
   7  -7   1       96.78       90.92      3.19 o 
   8  -7   1      177.42      186.85      8.78 o 
  -6  -6   1        2.72        3.99      1.50 o 
  -5  -6   1       37.28       43.44      2.57 o 
  -4  -6   1        8.62        5.52      0.99 o 
  -3  -6   1      324.48      307.23      8.98 o 
  -2  -6   1        2.85        2.25      0.42 o 
  -1  -6   1      217.78      226.18      3.83 o 
   0  -6   1        9.35       10.47      0.73 o 
   1  -6   1      723.66      716.42     11.22 o 
   2  -6   1      275.29      263.62      4.89 o 
   3  -6   1      530.37      505.46      8.19 o 
   4  -6   1      201.84      183.79      3.66 o 
   5  -6   1      969.89      923.00     17.08 o 
   6  -6   1       20.99       16.79      0.94 o 
   7  -6   1       71.23       69.94      2.10 o 
   8  -6   1        1.93        0.64      0.57 o 
   9  -6   1       10.14        8.50      1.01 o 
  -7  -5   1       49.61       57.11      4.36 o 
  -6  -5   1        0.74        0.71      0.69 o 
  -5  -5   1        6.67        3.42      0.96 o 
  -4  -5   1        3.33        7.28      1.93 o 
  -3  -5   1      303.05      303.65      7.63 o 
  -2  -5   1      141.97      150.71      2.81 o 
  -1  -5   1      522.88      517.79      7.93 o 
   0  -5   1        2.44        1.81      0.42 o 
   1  -5   1      190.07      200.04      3.69 o 
   2  -5   1       85.32       85.93      1.60 o 
   3  -5   1       44.74       53.33      1.27 o 
   4  -5   1      299.04      288.70      5.09 o 
   5  -5   1      427.06      414.06      7.64 o 
   6  -5   1       65.22       65.69      1.84 o 
   7  -5   1        1.04        1.65      0.49 o 
   8  -5   1        6.85        9.29      0.75 o 
   9  -5   1       61.68       61.49      2.04 o 
  -7  -4   1        0.54        0.25      1.12 o 
  -6  -4   1       96.18       87.44      3.74 o 
  -5  -4   1       42.87       35.85      3.80 o 
  -4  -4   1      698.89      633.69     14.58 o 
  -3  -4   1       99.63      105.57      2.54 o 
  -2  -4   1      799.02      838.21     12.52 o 
  -1  -4   1       13.06       17.78      0.61 o 
   0  -4   1      126.92      124.63      2.85 o 
   1  -4   1      140.95      123.32      2.41 o 
   2  -4   1      536.55      587.71      7.98 o 
   3  -4   1      188.66      186.20      3.02 o 
   4  -4   1       36.89       45.37      0.97 o 
   5  -4   1      338.39      350.50      5.34 o 
   6  -4   1      131.59      127.78      2.06 o 
   7  -4   1        1.25        0.61      0.31 o 
   8  -4   1       23.54       22.74      0.89 o 
   9  -4   1       58.42       60.90      1.81 o 
  -8  -3   1      147.62      165.11      8.48 o 
  -7  -3   1       20.37       18.81      1.85 o 
  -6  -3   1       42.41       36.42      2.24 o 
  -5  -3   1      451.23      397.43     10.00 o 
  -4  -3   1       62.13       48.66      1.49 o 
  -3  -3   1      370.86      364.75      4.07 o 
  -2  -3   1       66.96       77.42      1.54 o 
  -1  -3   1       28.02       22.50      0.95 o 
   0  -3   1        4.67        7.06      1.18 o 
   1  -3   1        1.81        3.56      0.30 o 
   2  -3   1        5.10        2.61      0.22 o 
   3  -3   1      882.42      948.22     10.29 o 
   4  -3   1     1185.65     1245.42     13.07 o 
   5  -3   1       51.10       56.63      1.16 o 
   6  -3   1        0.58        0.50      0.29 o 
   7  -3   1        0.04       -0.27      0.27 o 
   8  -3   1       45.32       45.87      1.37 o 
   9  -3   1        1.03        1.64      0.54 o 
  -8  -2   1        2.76        2.62      1.10 o 
  -7  -2   1        0.38       -0.27      0.66 o 
  -6  -2   1       63.80       63.10      2.76 o 
  -5  -2   1      399.79      393.04     10.78 o 
  -4  -2   1     1025.21     1054.23     15.26 o 
  -3  -2   1       19.27       23.99      0.77 o 
  -2  -2   1     3026.92     2894.20     68.62 o 
  -1  -2   1     1102.17     1217.58     17.58 o 
   0  -2   1     1712.61     1727.13     34.82 o 
   1  -2   1     2252.37     2127.04     27.55 o 
   2  -2   1      171.98      139.63      2.07 o 
   3  -2   1        2.17        3.07      0.30 o 
   4  -2   1      219.22      205.14      2.60 o 
   5  -2   1       85.24      104.21      1.63 o 
   6  -2   1      801.26      768.79      9.34 o 
   7  -2   1      430.95      409.43      5.90 o 
   8  -2   1       90.02       83.68      1.92 o 
   9  -2   1      116.99      121.58      5.29 o 
  -9  -1   1        6.30        2.74      1.12 o 
  -8  -1   1      149.71      151.83      3.11 o 
  -7  -1   1      281.84      276.39      4.86 o 
  -6  -1   1       11.18        8.34      1.10 o 
  -5  -1   1       57.98       59.35      1.32 o 
  -4  -1   1      314.54      308.35      3.96 o 
  -3  -1   1       23.89       24.30      0.55 o 
  -2  -1   1       14.97       16.64      0.32 o 
  -1  -1   1       41.15       42.10      0.89 o 
   0  -1   1      171.58      183.65      2.80 o 
   1  -1   1      351.64      343.17      5.15 o 
   2  -1   1        5.13        7.80      0.34 o 
   3  -1   1       32.73       28.62      0.59 o 
   4  -1   1      541.32      600.11      6.71 o 
   5  -1   1      401.87      431.18      5.07 o 
   6  -1   1        0.07        0.35      0.24 o 
   7  -1   1      159.19      163.07      2.79 o 
   8  -1   1       95.81      103.51      2.88 o 
   9  -1   1        1.31        1.25      0.61 o 
  -9   0   1      102.96      102.70      2.85 o 
  -8   0   1       46.44       50.98      1.82 o 
  -7   0   1       99.80       95.30      2.31 o 
  -6   0   1      364.83      350.88      4.58 o 
  -5   0   1      275.46      267.01      3.31 o 
  -4   0   1      126.57      146.71      2.21 o 
  -3   0   1     1225.79     1212.81     12.86 o 
  -2   0   1     2090.60     1931.32     36.82 o 
  -1   0   1      371.35      371.01      3.37 o 
   0   0   1        1.18        1.47      0.08 o 
   1   0   1      435.60      454.31      4.85 o 
   2   0   1     3450.25     2954.88     33.75 o 
   3   0   1      152.08      180.10      2.20 o 
   4   0   1     1995.46     2069.54     21.83 o 
   5   0   1      380.26      383.38      4.55 o 
   6   0   1      122.53      119.57      2.22 o 
   7   0   1        1.65        1.07      0.54 o 
   8   0   1       44.08       46.63      1.73 o 
   9   0   1       53.78       57.28      2.43 o 
  -9   1   1        5.82        5.65      0.80 o 
  -8   1   1        0.06       -0.11      0.39 o 
  -7   1   1        0.02       -0.27      0.27 o 
  -6   1   1      236.20      236.31      3.16 o 
  -5   1   1        1.83        1.54      0.23 o 
  -4   1   1       25.19       36.13      0.82 o 
  -3   1   1        6.93       15.25      0.42 o 
  -2   1   1      364.13      333.27      3.27 o 
  -1   1   1      674.67      671.56      7.86 o 
   0   1   1      114.09      108.82      1.52 o 
   1   1   1      447.46      452.05      5.86 o 
   2   1   1      106.52      119.64      2.43 o 
   3   1   1        1.18        6.95      0.29 o 
   4   1   1       15.20       13.75      0.43 o 
   5   1   1       13.31       16.50      0.61 o 
   6   1   1      115.28      107.54      2.02 o 
   7   1   1       39.15       42.44      1.29 o 
   8   1   1        7.95        7.88      1.04 o 
   9   1   1        2.27        3.24      1.25 o 
  -9   2   1       57.80       58.70      2.83 o 
  -8   2   1       13.60       13.43      1.13 o 
  -7   2   1       14.39       11.15      0.63 o 
  -6   2   1        4.03        5.05      0.41 o 
  -5   2   1     1806.78     1734.81     17.46 o 
  -4   2   1        0.08        0.26      0.13 o 
  -3   2   1     1119.06     1091.03     10.89 o 
  -2   2   1      664.94      721.36      8.49 o 
  -1   2   1       81.66       70.40      1.09 o 
   0   2   1      137.78      144.86      2.98 o 
   1   2   1     2966.73     2683.32     39.15 o 
   2   2   1      444.44      509.58      6.73 o 
   3   2   1        0.40        5.26      0.46 o 
   4   2   1        9.05        8.11      0.51 o 
   5   2   1       23.29       16.08      0.77 o 
   6   2   1      432.47      382.17     15.34 o 
   7   2   1       14.84       11.73      1.54 o 
   8   2   1       10.26       12.93      1.76 o 
  -9   3   1       54.40       60.13      2.90 o 
  -8   3   1      128.70      123.62      2.42 o 
  -7   3   1       49.08       50.85      1.39 o 
  -6   3   1      896.85      853.12     10.24 o 
  -5   3   1       16.69       12.69      0.58 o 
  -4   3   1        9.29       12.78      0.39 o 
  -3   3   1       70.99       79.43      1.18 o 
  -2   3   1      807.07      838.10     12.36 o 
  -1   3   1      346.64      358.81      5.10 o 
   0   3   1       16.49       17.40      0.88 o 
   1   3   1      221.37      201.08      3.28 o 
   2   3   1      490.64      572.15      8.72 o 
   3   3   1      262.75      263.80      4.23 o 
   4   3   1        0.38        0.59      0.43 o 
   5   3   1      152.71      155.46      4.93 o 
   6   3   1       76.32       81.33      3.48 o 
   7   3   1      190.96      201.26      6.69 o 
   8   3   1       10.17       11.35      2.37 o 
  -9   4   1       17.32       15.98      1.01 o 
  -8   4   1       47.59       51.89      1.30 o 
  -7   4   1       23.43       20.54      1.07 o 
  -6   4   1       86.94       84.61      1.80 o 
  -5   4   1      551.73      547.48      6.88 o 
  -4   4   1        2.08        0.98      0.21 o 
  -3   4   1       89.64       80.28      1.69 o 
  -2   4   1      253.44      284.64      4.59 o 
  -1   4   1      727.59      714.39     12.43 o 
   0   4   1       31.09       32.65      1.45 o 
   1   4   1     1582.50     1605.75     23.33 o 
   2   4   1      135.16      135.53      2.56 o 
   3   4   1      288.17      304.90      7.96 o 
   4   4   1       65.86       69.35      2.81 o 
   5   4   1      209.69      233.54      6.77 o 
   6   4   1       85.16       95.01      4.99 o 
   7   4   1       51.97       55.24      4.36 o 
  -9   5   1       12.49       12.25      1.00 o 
  -8   5   1       45.38       41.63      1.68 o 
  -7   5   1       17.46       16.67      1.00 o 
  -6   5   1      283.50      270.88      4.44 o 
  -5   5   1       50.42       54.71      1.37 o 
  -4   5   1      724.89      709.99      9.54 o 
  -3   5   1      188.50      194.13      3.17 o 
  -2   5   1       23.21       17.76      0.88 o 
  -1   5   1      436.42      460.02      8.52 o 
   0   5   1       61.64       54.51      2.12 o 
   1   5   1       95.13       92.90      1.87 o 
   2   5   1      177.91      177.94      3.94 o 
   3   5   1       64.23       63.70      2.00 o 
   4   5   1      142.73      136.62      4.51 o 
   5   5   1        5.32        5.74      1.05 o 
   6   5   1        0.02       -0.20      0.64 o 
  -9   6   1        1.89        2.27      0.82 o 
  -8   6   1       20.77       20.96      1.43 o 
  -7   6   1        2.85        2.65      0.63 o 
  -6   6   1       77.29       78.43      1.87 o 
  -5   6   1        4.87        5.02      0.48 o 
  -4   6   1      525.01      530.35      8.65 o 
  -3   6   1       10.13        7.07      0.59 o 
  -2   6   1       32.70       25.33      0.79 o 
  -1   6   1       22.00       26.25      1.15 o 
   0   6   1      100.21      105.12      2.59 o 
   1   6   1      420.98      432.22      8.13 o 
   2   6   1      139.38      135.53      3.33 o 
   3   6   1       77.28       83.60      3.12 o 
   4   6   1        6.83        7.78      1.43 o 
   5   6   1        8.19        8.55      1.81 o 
  -8   7   1        0.62        1.53      0.99 o 
  -7   7   1       57.98       58.43      3.85 o 
  -6   7   1        1.99        2.22      0.50 o 
  -5   7   1      134.07      125.38      3.54 o 
  -4   7   1        4.15        2.19      0.57 o 
  -3   7   1        0.94        0.12      0.36 o 
  -2   7   1       86.10       86.09      2.41 o 
  -1   7   1      201.03      194.74      3.18 o 
   0   7   1      102.54      104.52      1.98 o 
   1   7   1      638.82      624.00     11.58 o 
   2   7   1      241.72      248.49     10.41 o 
   3   7   1        0.67        0.71      0.60 o 
   4   7   1       19.58       18.52      2.56 o 
  -7   8   1        0.88        0.32      0.54 o 
  -6   8   1      272.15      269.13      7.52 o 
  -5   8   1      106.00      105.00      3.32 o 
  -4   8   1      150.54      149.21      3.96 o 
  -3   8   1      104.96      108.76      3.05 o 
  -2   8   1      122.43      121.49      3.10 o 
  -1   8   1       31.94       32.64      1.29 o 
   0   8   1      115.39      114.97      3.39 o 
   1   8   1       31.21       28.68      1.75 o 
   2   8   1        4.39        5.11      1.00 o 
   3   8   1        3.51        4.49      1.12 o 
  -6   9   1      116.02      112.89      3.74 o 
  -5   9   1       77.53       79.31      2.91 o 
  -4   9   1        7.63        7.21      0.92 o 
  -3   9   1      269.23      286.72      6.33 o 
  -2   9   1       56.75       53.80      2.45 o 
  -1   9   1       80.17       84.07      2.44 o 
   0   9   1        1.99        0.93      0.43 o 
   1   9   1        4.97        3.49      0.87 o 
  -3  10   1       63.07       56.79      2.19 o 
  -2  10   1       19.78       16.83      3.09 o 
   2 -10   2        2.73        2.31      0.54 o 
   3 -10   2      116.61      118.85      3.36 o 
   4 -10   2        0.18        0.25      0.54 o 
   5 -10   2        0.04       -0.51      0.55 o 
  -2  -9   2       11.32        9.78      1.00 o 
  -1  -9   2       58.04       58.93      2.31 o 
   0  -9   2      154.63      148.65      5.74 o 
   1  -9   2        0.37        0.02      0.51 o 
   2  -9   2       77.51       79.13      2.27 o 
   3  -9   2       24.43       23.62      1.92 o 
   4  -9   2      115.18      120.22      3.47 o 
   5  -9   2      120.63      126.40      3.76 o 
   6  -9   2       25.84       25.41      5.05 o 
   7  -9   2       25.93       26.16      2.13 o 
  -4  -8   2       47.55       47.64      3.24 o 
  -3  -8   2       40.46       40.48      2.19 o 
  -2  -8   2       10.52        8.23      1.06 o 
  -1  -8   2        0.64        0.45      0.33 o 
   0  -8   2        1.20        1.10      0.49 o 
   1  -8   2      312.91      301.00      5.78 o 
   2  -8   2        3.53        4.58      0.66 o 
   3  -8   2      125.63      128.57      2.95 o 
   4  -8   2       48.03       46.63      1.62 o 
   5  -8   2      132.45      134.20      4.82 o 
   6  -8   2       16.10       16.32      1.30 o 
   7  -8   2       67.60       74.61      3.77 o 
   8  -8   2        0.28        0.65      0.68 o 
  -5  -7   2      175.65      181.45      7.98 o 
  -4  -7   2       56.16       56.66      2.78 o 
  -3  -7   2       77.53       74.40      2.99 o 
  -2  -7   2       25.27       27.93      2.00 o 
  -1  -7   2       83.52       88.16      1.60 o 
   0  -7   2        9.99       10.63      0.81 o 
   1  -7   2      172.28      171.06      3.63 o 
   2  -7   2      569.09      575.07      8.11 o 
   3  -7   2       27.72       30.64      1.19 o 
   4  -7   2       60.59       63.34      1.86 o 
   5  -7   2        6.67        5.65      0.77 o 
   6  -7   2       53.18       46.77      1.57 o 
   7  -7   2       16.62       19.38      1.13 o 
   8  -7   2       24.00       24.23      1.69 o 
  -6  -6   2      163.52      169.35      7.98 o 
  -5  -6   2        4.05        6.67      1.20 o 
  -4  -6   2       11.66       12.90      1.31 o 
  -3  -6   2       30.74       27.09      2.12 o 
  -2  -6   2      102.34      112.41      3.41 o 
  -1  -6   2       43.52       41.97      0.95 o 
   0  -6   2        5.02        3.30      0.46 o 
   1  -6   2      649.99      609.61      9.70 o 
   2  -6   2        3.01        4.62      0.47 o 
   3  -6   2      374.21      368.30      6.27 o 
   4  -6   2        1.89        1.30      0.41 o 
   5  -6   2      159.65      145.37      2.94 o 
   6  -6   2       15.79       17.09      0.96 o 
   7  -6   2      152.35      150.31      3.40 o 
   8  -6   2        0.49        0.08      0.48 o 
   9  -6   2       85.19       85.05      2.69 o 
  -7  -5   2        0.18       -0.12      1.00 o 
  -6  -5   2       87.36       93.35      3.98 o 
  -5  -5   2        0.90        2.50      1.43 o 
  -4  -5   2       52.60       45.95      3.74 o 
  -3  -5   2      218.91      210.91      5.71 o 
  -2  -5   2        5.43        5.59      0.59 o 
  -1  -5   2        4.75        3.13      0.38 o 
   0  -5   2      226.16      234.37      4.79 o 
   1  -5   2       38.51       39.99      1.30 o 
   2  -5   2        9.21       10.07      0.44 o 
   3  -5   2      246.92      228.21      4.80 o 
   4  -5   2      250.69      243.44      6.21 o 
   5  -5   2       21.09       25.48      1.02 o 
   6  -5   2       19.23       16.08      1.13 o 
   7  -5   2       41.86       38.50      1.48 o 
   8  -5   2        8.43       10.11      0.80 o 
   9  -5   2       18.59       17.57      1.18 o 
  -7  -4   2        5.06        3.31      2.12 o 
  -6  -4   2        8.51       11.12      1.38 o 
  -5  -4   2       24.38       17.43      1.49 o 
  -4  -4   2     1155.38     1111.78     24.25 o 
  -3  -4   2      226.89      211.13      4.79 o 
  -2  -4   2      189.39      144.28      3.28 o 
  -1  -4   2        3.20        2.40      0.16 o 
   0  -4   2     2123.99     2180.71     31.32 o 
   1  -4   2        5.73        2.84      0.41 o 
   2  -4   2      173.02      147.64      2.39 o 
   3  -4   2       59.63       66.14      1.22 o 
   4  -4   2      276.10      243.15      3.58 o 
   5  -4   2       21.02       23.57      0.82 o 
   6  -4   2      347.05      331.33      4.44 o 
   7  -4   2      277.89      283.66      4.03 o 
   8  -4   2       59.00       60.04      1.63 o 
   9  -4   2       81.85       81.91      2.26 o 
  -8  -3   2       13.92        9.85      2.24 o 
  -7  -3   2       28.45       29.52      3.62 o 
  -6  -3   2      180.82      170.81      5.55 o 
  -5  -3   2      232.89      234.04      6.61 o 
  -4  -3   2      429.45      415.66     10.00 o 
  -3  -3   2        9.74        8.08      0.49 o 
  -2  -3   2        3.30        2.33      0.24 o 
  -1  -3   2     1481.89     1606.41     26.01 o 
   0  -3   2     1252.66     1390.95     20.05 o 
   1  -3   2      154.07      169.31      2.68 o 
   2  -3   2     1337.85     1476.88     19.12 o 
   3  -3   2      235.27      277.85      4.26 o 
   4  -3   2     1001.89     1051.13     10.51 o 
   5  -3   2       62.93       74.18      1.38 o 
   6  -3   2      357.87      358.04      4.78 o 
   7  -3   2      473.33      467.14      6.14 o 
   8  -3   2      219.58      224.57      4.08 o 
   9  -3   2       11.81       14.04      0.95 o 
  -8  -2   2       80.37       79.40      4.43 o 
  -7  -2   2       96.60      100.76      3.03 o 
  -6  -2   2       35.25       34.01      1.49 o 
  -5  -2   2      410.00      403.65      9.81 o 
  -4  -2   2        4.13        5.33      0.36 o 
  -3  -2   2      236.72      272.45      4.24 o 
  -2  -2   2      322.05      289.97      3.94 o 
  -1  -2   2     1292.50     1307.47     16.78 o 
   0  -2   2     5375.90     4583.49     54.91 o 
   1  -2   2     9367.97     7373.14    118.79 o 
   2  -2   2     3201.47     2919.92     58.71 o 
   3  -2   2       19.07       12.83      0.39 o 
   4  -2   2     1565.56     1540.67     17.91 o 
   5  -2   2      145.07      148.41      2.14 o 
   6  -2   2      668.13      636.29      7.88 o 
   7  -2   2       17.78       18.91      0.84 o 
   8  -2   2       94.68       94.76      2.29 o 
   9  -2   2        8.03        7.76      1.04 o 
  -9  -1   2       20.34       14.84      2.00 o 
  -8  -1   2        0.45        0.55      0.38 o 
  -7  -1   2       39.82       32.45      1.17 o 
  -6  -1   2      399.04      379.81      9.56 o 
  -5  -1   2       45.69       38.36      0.93 o 
  -4  -1   2      373.20      442.10      4.69 o 
  -3  -1   2      147.20      119.59      1.39 o 
  -2  -1   2     1757.16     1706.43     31.45 o 
  -1  -1   2      301.11      311.77      3.04 o 
   0  -1   2      144.14      164.03      2.21 o 
   1  -1   2     1220.07     1189.90     29.51 o 
   2  -1   2       69.05       78.07      1.15 o 
   3  -1   2      196.20      185.45      2.30 o 
   4  -1   2        3.49        4.70      0.28 o 
   5  -1   2      527.97      527.34      6.10 o 
   6  -1   2       44.75       41.95      1.05 o 
   7  -1   2       15.13       14.36      0.82 o 
   8  -1   2        0.05        0.34      0.42 o 
   9  -1   2        4.82        5.06      0.83 o 
  -9   0   2       88.00       86.15      2.54 o 
  -8   0   2       16.16       18.06      1.92 o 
  -7   0   2      618.01      593.06      9.36 o 
  -6   0   2      282.15      279.25      3.84 o 
  -5   0   2      570.92      575.72      6.52 o 
  -4   0   2      337.36      366.43      4.25 o 
  -3   0   2     1635.18     1672.50     17.62 o 
  -2   0   2      145.06      173.13      1.80 o 
  -1   0   2      136.45      153.19      1.73 o 
   0   0   2      530.45      551.75      5.27 o 
   1   0   2     3402.69     2980.43     29.85 o 
   2   0   2     1216.62     1348.43     14.20 o 
   3   0   2      283.92      331.66      3.81 o 
   4   0   2      159.82      134.16      1.84 o 
   5   0   2        2.71        4.54      0.35 o 
   6   0   2      618.68      591.65      8.16 o 
   7   0   2        0.83        1.22      0.62 o 
   8   0   2       47.69       50.86      1.81 o 
   9   0   2       34.03       39.89      2.37 o 
  -9   1   2        5.30        6.02      0.81 o 
  -8   1   2       13.02       12.88      0.94 o 
  -7   1   2        3.44        2.56      0.43 o 
  -6   1   2        0.82        0.73      0.25 o 
  -5   1   2       33.14       36.88      0.79 o 
  -4   1   2     1014.09     1088.83     10.41 o 
  -3   1   2     1300.91     1463.83     14.51 o 
  -2   1   2       14.78       22.19      0.57 o 
  -1   1   2       70.70       87.28      0.87 o 
   0   1   2     1654.06     1602.75     35.38 o 
   1   1   2      203.28      259.74      2.85 o 
   2   1   2       27.83       26.63      0.44 o 
   3   1   2      810.88      799.32      9.21 o 
   4   1   2      224.40      231.49      2.82 o 
   5   1   2      403.37      356.79      5.09 o 
   6   1   2      280.40      261.75      4.49 o 
   7   1   2      180.24      175.10      3.33 o 
   8   1   2       37.98       36.19      2.62 o 
  -9   2   2       33.50       38.83      1.71 o 
  -8   2   2       14.02       12.98      0.81 o 
  -7   2   2      412.25      404.29      5.37 o 
  -6   2   2      153.50      141.40      2.26 o 
  -5   2   2     1046.90     1003.59     10.29 o 
  -4   2   2      270.86      310.47      3.47 o 
  -3   2   2      350.91      334.14      3.50 o 
  -2   2   2       64.23       65.40      0.91 o 
  -1   2   2     2288.84     2185.73     33.46 o 
   0   2   2       17.50       14.84      0.41 o 
   1   2   2      405.58      394.01      6.03 o 
   2   2   2      760.58      872.96      9.29 o 
   3   2   2      497.90      524.52      7.91 o 
   4   2   2       32.15       36.92      1.44 o 
   5   2   2      498.16      442.92      7.14 o 
   6   2   2      113.52      111.13      4.18 o 
   7   2   2       65.15       64.57      7.23 o 
   8   2   2        0.64        1.12      1.25 o 
  -9   3   2       10.14        8.13      1.09 o 
  -8   3   2      116.73      114.22      2.30 o 
  -7   3   2      344.64      315.62      4.38 o 
  -6   3   2      993.51      940.86     13.92 o 
  -5   3   2      408.59      418.51      4.92 o 
  -4   3   2     1595.56     1626.60     18.76 o 
  -3   3   2      326.30      392.11      3.96 o 
  -2   3   2      299.32      319.09      6.76 o 
  -1   3   2      562.86      608.97      8.11 o 
   0   3   2      517.41      519.35      7.78 o 
   1   3   2        6.08        5.12      0.52 o 
   2   3   2      505.95      548.82      9.72 o 
   3   3   2        0.01        0.31      0.34 o 
   4   3   2       99.58       93.33      3.46 o 
   5   3   2      162.27      153.51      8.04 o 
   6   3   2       59.23       56.14      2.89 o 
   7   3   2       71.33       73.09      5.74 o 
  -9   4   2        2.50        1.75      0.47 o 
  -8   4   2      314.92      311.07      4.43 o 
  -7   4   2      123.73      124.71      2.98 o 
  -6   4   2      114.60      119.71      3.21 o 
  -5   4   2       36.78       27.98      0.83 o 
  -4   4   2     1333.59     1358.23     15.78 o 
  -3   4   2       31.62       40.62      1.41 o 
  -2   4   2      140.41      122.45      2.29 o 
  -1   4   2      249.45      259.86      4.57 o 
   0   4   2      245.01      265.35      4.27 o 
   1   4   2      288.06      303.67      6.53 o 
   2   4   2       16.74       22.70      0.99 o 
   3   4   2        4.29        3.39      0.51 o 
   4   4   2        5.15        5.57      0.71 o 
   5   4   2      196.06      175.29      5.59 o 
   6   4   2       23.02       18.95      1.81 o 
   7   4   2       13.33       15.59      2.49 o 
  -9   5   2       41.30       40.36      1.80 o 
  -8   5   2       76.69       69.06      2.74 o 
  -7   5   2      197.81      193.15      4.48 o 
  -6   5   2       93.99       89.84      2.35 o 
  -5   5   2        4.40        4.63      0.46 o 
  -4   5   2       69.64       64.55      1.61 o 
  -3   5   2      130.07      131.96      2.67 o 
  -2   5   2      621.88      671.11     10.22 o 
  -1   5   2      173.39      194.59      3.01 o 
   0   5   2      316.90      312.79      6.59 o 
   1   5   2       58.18       64.16      2.25 o 
   2   5   2        0.11       -0.24      0.36 o 
   3   5   2        8.07        7.52      0.76 o 
   4   5   2      194.76      174.83      6.61 o 
   5   5   2        7.73       10.03      1.75 o 
   6   5   2        1.27        2.30      1.50 o 
  -9   6   2       18.28       17.66      2.03 o 
  -8   6   2        2.27        2.27      0.73 o 
  -7   6   2        0.16       -0.33      0.41 o 
  -6   6   2      176.86      157.93      3.36 o 
  -5   6   2        7.00       10.23      0.76 o 
  -4   6   2      445.82      405.98      6.89 o 
  -3   6   2      286.26      279.67      5.40 o 
  -2   6   2      352.05      353.60      5.81 o 
  -1   6   2       34.82       38.29      1.16 o 
   0   6   2      263.22      255.95      3.98 o 
   1   6   2      207.94      202.34      4.40 o 
   2   6   2      113.97      116.59      3.06 o 
   3   6   2       15.22       15.86      2.31 o 
   4   6   2        8.01        7.23      1.14 o 
   5   6   2       30.55       34.54      2.31 o 
  -8   7   2        0.37       -0.17      0.57 o 
  -7   7   2      156.88      159.31      4.10 o 
  -6   7   2       11.65       12.22      0.88 o 
  -5   7   2       72.72       66.02      2.40 o 
  -4   7   2       60.88       52.62      2.00 o 
  -3   7   2      508.87      507.45      9.74 o 
  -2   7   2      283.00      275.56      6.89 o 
  -1   7   2      290.91      291.58      7.10 o 
   0   7   2      103.95      100.34      3.07 o 
   1   7   2      225.96      222.66      6.27 o 
   2   7   2       29.10       27.50      6.48 o 
   3   7   2       10.07       12.07      2.93 o 
   4   7   2       23.99       28.25      2.10 o 
  -7   8   2       92.88       87.00      2.54 o 
  -6   8   2      125.49      123.10      3.83 o 
  -5   8   2      190.59      191.40      4.96 o 
  -4   8   2       11.19       12.91      1.42 o 
  -3   8   2        0.96        0.50      0.41 o 
  -2   8   2       11.88       10.74      0.82 o 
  -1   8   2       28.94       31.61      1.52 o 
   0   8   2       26.71       25.40      1.41 o 
   1   8   2       21.33       25.15      1.49 o 
   2   8   2       67.56       59.61      3.24 o 
   3   8   2       21.46       25.81      2.37 o 
  -6   9   2       79.17       87.05      4.29 o 
  -5   9   2       10.90       10.60      1.18 o 
  -4   9   2       24.34       24.30      1.49 o 
  -3   9   2       55.72       59.64      4.45 o 
  -2   9   2       78.43       77.03      2.44 o 
  -1   9   2      151.79      153.05      4.36 o 
   0   9   2       14.03       14.12      1.83 o 
   1   9   2       88.15       89.04      3.99 o 
   2 -10   3       52.39       53.89      1.85 o 
   3 -10   3      172.23      177.31      4.36 o 
   4 -10   3       12.88       10.80      1.19 o 
   5 -10   3       20.80       18.65      5.99 o 
  -2  -9   3       11.93       11.30      1.03 o 
  -1  -9   3        0.92        0.17      0.43 o 
   0  -9   3       27.76       28.61      2.25 o 
   1  -9   3        6.42        4.67      0.81 o 
   2  -9   3       52.76       52.69      1.63 o 
   3  -9   3       83.66       87.08      2.36 o 
   4  -9   3        7.16        4.67      0.68 o 
   5  -9   3        0.30       -0.37      0.55 o 
   6  -9   3       54.90       55.26      6.86 o 
   7  -9   3       58.06       62.56      3.32 o 
  -4  -8   3       41.04       42.40      3.12 o 
  -3  -8   3        0.88        1.41      0.67 o 
  -2  -8   3       64.72       63.31      2.23 o 
  -1  -8   3       14.38       16.47      0.94 o 
   0  -8   3        0.18        0.31      0.42 o 
   1  -8   3       99.39       99.40      2.70 o 
   2  -8   3       45.15       42.40      2.41 o 
   3  -8   3      155.77      159.01      3.43 o 
   4  -8   3        1.15        1.46      0.49 o 
   5  -8   3      159.82      152.11      4.03 o 
   6  -8   3       27.68       31.17      1.74 o 
   7  -8   3      127.08      136.94      3.76 o 
   8  -8   3       87.17       90.95      3.08 o 
  -5  -7   3        0.13       -0.03      0.81 o 
  -4  -7   3        3.07        3.65      1.31 o 
  -3  -7   3        8.27        8.58      1.07 o 
  -2  -7   3       15.07       16.78      1.43 o 
  -1  -7   3       75.91       76.25      1.69 o 
   0  -7   3       89.31       91.32      2.36 o 
   1  -7   3       16.21       17.21      1.12 o 
   2  -7   3      134.64      133.14      3.17 o 
   3  -7   3      296.32      287.38      5.20 o 
   4  -7   3       58.88       60.19      2.07 o 
   5  -7   3       44.81       49.44      1.98 o 
   6  -7   3       32.68       34.79      2.02 o 
   7  -7   3       16.47       16.40      1.06 o 
   8  -7   3       22.51       25.01      1.39 o 
  -6  -6   3       15.07       17.33      2.37 o 
  -5  -6   3       33.30       28.45      3.93 o 
  -4  -6   3      782.81      737.18     17.12 o 
  -3  -6   3      150.80      144.07      4.49 o 
  -2  -6   3      552.92      543.32     12.46 o 
  -1  -6   3      254.37      265.99      3.97 o 
   0  -6   3      378.33      378.80      6.44 o 
   1  -6   3      271.92      256.55      4.75 o 
   2  -6   3      472.47      500.63      7.46 o 
   3  -6   3       27.92       30.08      1.12 o 
   4  -6   3      268.25      263.11     11.22 o 
   5  -6   3      103.31      102.80      2.33 o 
   6  -6   3       33.22       25.09      1.65 o 
   7  -6   3        0.22        0.71      0.52 o 
   8  -6   3       39.42       40.55      1.75 o 
   9  -6   3        7.40        9.23      2.37 o 
  -7  -5   3       88.06       95.15      5.99 o 
  -6  -5   3       46.10       37.01      2.43 o 
  -5  -5   3      115.78      109.08      5.49 o 
  -4  -5   3      141.71      131.00      4.31 o 
  -3  -5   3       46.19       42.22      1.98 o 
  -2  -5   3       18.11       21.81      1.36 o 
  -1  -5   3      472.49      505.12      6.92 o 
   0  -5   3        0.69        1.32      0.32 o 
   1  -5   3       22.08       17.17      0.49 o 
   2  -5   3      104.96      128.83      2.43 o 
   3  -5   3       70.02       75.46      1.78 o 
   4  -5   3      260.92      278.30      5.76 o 
   5  -5   3      144.28      162.50      3.61 o 
   6  -5   3        4.07        5.53      0.60 o 
   7  -5   3       25.51       24.40      1.24 o 
   8  -5   3        2.10        3.53      0.58 o 
   9  -5   3       45.65       48.31      1.82 o 
  -7  -4   3      144.11      143.90      5.42 o 
  -6  -4   3       27.97       24.56      2.49 o 
  -5  -4   3        4.21        3.17      1.06 o 
  -4  -4   3      201.84      199.45      5.62 o 
  -3  -4   3       42.75       45.41      2.24 o 
  -2  -4   3     1267.20     1363.12     17.72 o 
  -1  -4   3      290.82      380.78      5.23 o 
   0  -4   3     1553.43     1634.58     19.43 o 
   1  -4   3      140.02      162.03      2.33 o 
   2  -4   3      377.28      364.79      7.09 o 
   3  -4   3      212.15      238.89      6.62 o 
   4  -4   3      699.88      671.46      8.91 o 
   5  -4   3        2.30        2.66      0.21 o 
   6  -4   3      124.12      115.82      2.34 o 
   7  -4   3        3.24        3.36      0.43 o 
   8  -4   3      232.82      226.07      3.79 o 
   9  -4   3        2.86        3.01      0.56 o 
  -8  -3   3        4.12        3.37      1.62 o 
  -7  -3   3       29.66       31.15      2.33 o 
  -6  -3   3       27.95       28.24      2.37 o 
  -5  -3   3        7.18        7.53      1.01 o 
  -4  -3   3       13.35       12.67      2.37 o 
  -3  -3   3     1053.49     1127.20     20.68 o 
  -2  -3   3     1068.90     1168.99     18.29 o 
  -1  -3   3     2410.56     2388.55     30.49 o 
   0  -3   3      211.71      240.47      6.59 o 
   1  -3   3     2590.96     2534.74     55.37 o 
   2  -3   3      159.26      181.75      2.70 o 
   3  -3   3       62.85       97.21      1.34 o 
   4  -3   3       36.45       34.63      0.76 o 
   5  -3   3       39.59       38.92      0.93 o 
   6  -3   3      159.88      167.65      3.13 o 
   7  -3   3        1.29        0.85      0.36 o 
   8  -3   3        4.21        4.26      0.54 o 
   9  -3   3       28.62       29.54      1.75 o 
  -8  -2   3        6.96        7.31      1.87 o 
  -7  -2   3      330.82      333.51      7.10 o 
  -6  -2   3        0.16        0.02      0.41 o 
  -5  -2   3       33.62       33.58      1.77 o 
  -4  -2   3      143.65      138.17      3.47 o 
  -3  -2   3      807.41      805.07     13.56 o 
  -2  -2   3       17.00       23.28      0.87 o 
  -1  -2   3      496.06      528.51      7.03 o 
   0  -2   3     2991.46     2868.54     37.17 o 
   1  -2   3    16713.82    12463.45    252.70 o 
   2  -2   3      844.27      804.42     10.26 o 
   3  -2   3       72.36       97.10      1.39 o 
   4  -2   3      487.58      519.70      6.52 o 
   5  -2   3      105.27      104.71      1.67 o 
   6  -2   3      948.13      934.25     11.21 o 
   7  -2   3        7.35        5.28      0.52 o 
   8  -2   3        7.87        9.85      1.24 o 
   9  -2   3        0.06       -0.48      0.48 o 
  -9  -1   3       12.47       14.72      2.00 o 
  -8  -1   3        0.22        0.52      0.37 o 
  -7  -1   3       36.16       37.30      1.27 o 
  -6  -1   3      724.68      666.59     10.11 o 
  -5  -1   3      475.53      456.78      6.23 o 
  -4  -1   3      287.95      294.25      3.44 o 
  -3  -1   3       76.99       86.13      1.17 o 
  -2  -1   3        1.63        2.29      0.17 o 
  -1  -1   3     2183.67     1890.39     47.94 o 
   0  -1   3     3638.98     3238.66     27.77 o 
   1  -1   3      299.71      282.35      3.44 o 
   2  -1   3       81.31       90.27      1.23 o 
   3  -1   3      114.80       95.80      1.46 o 
   4  -1   3      133.95      154.14      2.09 o 
   5  -1   3      668.51      651.07      7.41 o 
   6  -1   3      110.12      115.62      2.01 o 
   7  -1   3       19.79       18.18      0.93 o 
   8  -1   3        0.43        0.60      0.49 o 
   9  -1   3        0.83        0.09      0.57 o 
  -9   0   3       27.03       33.00      1.52 o 
  -8   0   3       41.37       38.37      1.60 o 
  -7   0   3        5.47        6.69      0.61 o 
  -6   0   3      443.47      448.49      5.33 o 
  -5   0   3       43.37       41.34      0.83 o 
  -4   0   3       15.03       16.85      0.45 o 
  -3   0   3     1111.97     1156.40     11.53 o 
  -2   0   3      467.48      472.69      5.15 o 
  -1   0   3     1271.27     1277.64     28.83 o 
   0   0   3      360.72      398.68      3.78 o 
   1   0   3    12316.90    10074.27    176.13 o 
   2   0   3      295.24      334.56      3.78 o 
   3   0   3        1.78        8.84      0.43 o 
   4   0   3      126.16      152.37      2.06 o 
   5   0   3      871.49      910.79     10.75 o 
   6   0   3        0.14        3.07      0.52 o 
   7   0   3        6.62        7.66      0.72 o 
   8   0   3       30.21       28.90      1.32 o 
   9   0   3        0.33        0.62      0.87 o 
  -9   1   3        0.17       -0.42      0.49 o 
  -8   1   3       76.06       73.48      2.27 o 
  -7   1   3      116.53      117.78      2.47 o 
  -6   1   3      472.65      472.72      5.31 o 
  -5   1   3      282.48      296.64      3.65 o 
  -4   1   3       97.47       93.26      1.31 o 
  -3   1   3     1205.16     1316.11     13.10 o 
  -2   1   3      738.43      663.92      6.70 o 
  -1   1   3        7.65        7.84      0.25 o 
   0   1   3     5559.02     4862.99     52.18 o 
   1   1   3     1056.71     1177.44     15.08 o 
   2   1   3     1713.85     1732.70     18.73 o 
   3   1   3      117.94      115.47      1.65 o 
   4   1   3      134.43      155.51      2.48 o 
   5   1   3       25.04       24.03      0.95 o 
   6   1   3       13.52       10.60      0.53 o 
   7   1   3      104.16      110.62      7.70 o 
   8   1   3       56.20       58.03      2.97 o 
  -9   2   3        4.86        4.60      0.83 o 
  -8   2   3      257.81      268.06      8.34 o 
  -7   2   3       13.07       13.88      0.67 o 
  -6   2   3       46.20       49.85      1.15 o 
  -5   2   3        3.58        4.03      0.37 o 
  -4   2   3      163.10      159.46      1.98 o 
  -3   2   3      244.55      269.24      3.07 o 
  -2   2   3       46.24       65.57      0.93 o 
  -1   2   3      685.17      720.80      9.50 o 
   0   2   3       11.78       17.50      0.46 o 
   1   2   3      653.45      609.57      9.15 o 
   2   2   3      135.14      171.54      2.31 o 
   3   2   3        1.89        0.98      0.66 o 
   4   2   3        8.44        8.19      0.71 o 
   5   2   3      135.67      144.69      3.60 o 
   6   2   3        0.79        2.28      0.87 o 
   7   2   3      332.14      349.77     11.60 o 
   8   2   3       44.94       45.77      4.12 o 
  -9   3   3       72.98       72.24      2.37 o 
  -8   3   3       34.54       36.17      1.19 o 
  -7   3   3        5.05        3.79      0.43 o 
  -6   3   3      238.76      219.66      2.96 o 
  -5   3   3       51.10       54.13      1.05 o 
  -4   3   3        1.66        0.98      0.23 o 
  -3   3   3        6.85        7.78      0.33 o 
  -2   3   3     1031.63     1073.25     12.82 o 
  -1   3   3      919.65     1098.03     13.07 o 
   0   3   3       93.59       66.29      1.36 o 
   1   3   3        1.54        3.49      0.31 o 
   2   3   3      676.18      654.98     10.87 o 
   3   3   3       16.86       15.44      0.70 o 
   4   3   3      308.64      315.88      6.37 o 
   5   3   3       12.45       15.56      2.06 o 
   6   3   3      138.80      141.10      5.02 o 
   7   3   3       20.30       20.44      1.98 o 
  -9   4   3       56.12       63.10      2.56 o 
  -8   4   3        0.35        0.41      0.32 o 
  -7   4   3       47.72       48.15      1.39 o 
  -6   4   3       74.13       74.89      1.58 o 
  -5   4   3        9.80        9.75      0.53 o 
  -4   4   3      273.47      273.69      3.68 o 
  -3   4   3      133.78      145.28      2.33 o 
  -2   4   3       10.03        6.28      0.39 o 
  -1   4   3      158.44      183.18      2.80 o 
   0   4   3      230.83      200.32      3.40 o 
   1   4   3       21.73       21.69      1.55 o 
   2   4   3       43.92       48.64      2.08 o 
   3   4   3        0.03        1.38      0.45 o 
   4   4   3        2.81        3.68      0.66 o 
   5   4   3       29.36       25.12      1.85 o 
   6   4   3       92.06       93.52      4.03 o 
   7   4   3        7.69       12.35      2.37 o 
  -9   5   3       30.37       29.78      1.92 o 
  -8   5   3        6.75        3.62      1.00 o 
  -7   5   3       18.04       21.71      1.14 o 
  -6   5   3        6.35        6.09      0.64 o 
  -5   5   3      125.88      122.05      2.44 o 
  -4   5   3       46.43       45.60      1.47 o 
  -3   5   3      618.21      635.29     11.39 o 
  -2   5   3       18.45       24.70      0.84 o 
  -1   5   3       72.72       75.04      1.86 o 
   0   5   3      180.44      177.39      3.20 o 
   1   5   3      134.48      129.89      3.09 o 
   2   5   3      860.96      854.02     15.19 o 
   3   5   3        0.61        0.82      0.40 o 
   4   5   3       14.66       13.45      1.35 o 
   5   5   3       63.39       68.61      3.21 o 
   6   5   3        1.38        2.55      0.99 o 
  -9   6   3       80.23       89.64      5.49 o 
  -8   6   3       27.59       29.41      1.63 o 
  -7   6   3      275.47      265.43      5.14 o 
  -6   6   3        8.99        6.97      0.69 o 
  -5   6   3      497.58      472.28      7.68 o 
  -4   6   3      329.73      312.23      6.56 o 
  -3   6   3        2.42        3.10      0.81 o 
  -2   6   3      107.18       96.53      3.11 o 
  -1   6   3      209.46      214.02      4.48 o 
   0   6   3      175.14      170.80      3.33 o 
   1   6   3       94.01       95.37      3.29 o 
   2   6   3      174.99      163.15      3.99 o 
   3   6   3      101.79      110.13      4.93 o 
   4   6   3       92.33       94.20      3.76 o 
   5   6   3       10.09       13.15      1.62 o 
  -8   7   3        2.70        2.62      0.68 o 
  -7   7   3        0.14        0.48      0.61 o 
  -6   7   3       73.52       67.41      2.01 o 
  -5   7   3      558.40      543.49     10.74 o 
  -4   7   3       17.67       16.86      1.15 o 
  -3   7   3      115.34      112.86      3.14 o 
  -2   7   3      273.43      272.67      7.01 o 
  -1   7   3      650.15      646.17     19.33 o 
   0   7   3        0.53        1.16      0.45 o 
   1   7   3        8.78        8.95      0.92 o 
   2   7   3        2.43        2.17      1.31 o 
   3   7   3      191.65      209.13      8.23 o 
   4   7   3        0.04       -0.87      0.87 o 
  -7   8   3        2.07        1.25      0.59 o 
  -6   8   3        0.62       -0.10      0.60 o 
  -5   8   3        7.00        6.72      0.97 o 
  -4   8   3        3.51        1.43      0.54 o 
  -3   8   3      190.32      170.46      5.73 o 
  -2   8   3      328.54      324.90      8.21 o 
  -1   8   3        7.57        6.85      1.18 o 
   0   8   3       59.33       51.74      2.19 o 
   1   8   3       14.35       18.98      1.43 o 
   2   8   3        0.00       -0.25      0.62 o 
  -6   9   3       38.33       45.89      4.49 o 
  -5   9   3       14.74       14.59      1.35 o 
  -4   9   3        9.17       10.64      1.12 o 
  -3   9   3        3.71        3.83      0.71 o 
  -2   9   3        7.67        7.25      0.82 o 
  -1   9   3       52.55       56.00      2.88 o 
   0   9   3       16.06       15.21      1.30 o 
   0 -10   4        5.13        1.47      1.37 o 
   1 -10   4      107.33      120.96      6.98 o 
   2 -10   4       28.61       29.30      1.23 o 
   3 -10   4       20.33       21.68      1.49 o 
   4 -10   4       16.05       18.71      1.47 o 
   5 -10   4       16.80       16.76      1.57 o 
  -2  -9   4       33.79       32.22      2.11 o 
  -1  -9   4      110.81      112.98      3.41 o 
   0  -9   4      171.94      175.21      5.79 o 
   1  -9   4      169.23      168.44      3.77 o 
   2  -9   4        6.73        6.70      0.65 o 
   3  -9   4        5.36        3.65      0.92 o 
   4  -9   4        1.04        1.05      0.54 o 
   5  -9   4        7.69        7.29      1.07 o 
   6  -9   4        2.94        3.36      0.88 o 
   7  -9   4        8.54       11.14      1.62 o 
  -4  -8   4      133.01      136.80      6.36 o 
  -3  -8   4        7.77        6.26      1.04 o 
  -2  -8   4      284.34      254.79      5.95 o 
  -1  -8   4        4.04        3.50      0.73 o 
   0  -8   4       85.72       93.34      2.03 o 
   1  -8   4        1.59        1.28      0.33 o 
   2  -8   4      244.58      262.07      4.88 o 
   3  -8   4        8.22        6.50      0.74 o 
   4  -8   4       79.65       79.23      4.61 o 
   5  -8   4        6.47        6.40      0.91 o 
   6  -8   4       39.68       34.55      2.23 o 
   7  -8   4       60.85       70.27      2.23 o 
   8  -8   4       12.15       11.10      1.81 o 
  -5  -7   4       54.49       54.35      4.49 o 
  -4  -7   4       13.24       14.80      1.50 o 
  -3  -7   4       69.54       69.31      2.90 o 
  -2  -7   4        0.35        0.50      0.43 o 
  -1  -7   4       25.42       31.18      2.06 o 
   0  -7   4        6.44        6.66      0.48 o 
   1  -7   4       15.57       16.83      0.58 o 
   2  -7   4       65.51       64.62      2.29 o 
   3  -7   4       69.19       63.42      2.92 o 
   4  -7   4       48.89       46.77      1.82 o 
   5  -7   4       28.29       26.31      1.19 o 
   6  -7   4       10.72       10.26      0.79 o 
   7  -7   4       20.65       18.79      1.34 o 
   8  -7   4       70.53       78.18      2.50 o 
  -6  -6   4        2.20        2.24      1.25 o 
  -5  -6   4       61.91       61.55      3.12 o 
  -4  -6   4        3.92        4.07      0.92 o 
  -3  -6   4        0.31        2.56      2.81 o 
  -2  -6   4      626.22      577.78     13.22 o 
  -1  -6   4      237.74      265.47      3.77 o 
   0  -6   4      167.01      156.91      2.39 o 
   1  -6   4      202.98      200.92      2.96 o 
   2  -6   4     1456.14     1453.67     19.14 o 
   3  -6   4       87.64       78.97      2.29 o 
   4  -6   4      425.51      398.24      7.92 o 
   5  -6   4       56.68       49.29      1.51 o 
   6  -6   4      207.36      196.79      4.91 o 
   7  -6   4        0.01       -0.39      0.39 o 
   8  -6   4        7.84        8.15      0.92 o 
   9  -6   4       24.30       21.82      3.12 o 
  -7  -5   4       11.43        9.73      2.12 o 
  -6  -5   4        2.99        3.25      1.01 o 
  -5  -5   4       31.62       31.41      2.04 o 
  -4  -5   4       56.69       51.35      2.43 o 
  -3  -5   4      480.82      463.15     11.00 o 
  -2  -5   4      155.52      143.11      2.36 o 
  -1  -5   4       75.26       82.35      1.52 o 
   0  -5   4       89.30       90.92      1.52 o 
   1  -5   4      386.01      398.54      5.23 o 
   2  -5   4       38.49       52.38      2.00 o 
   3  -5   4        9.09        7.24      0.68 o 
   4  -5   4      103.82      105.12      4.76 o 
   5  -5   4      149.88      129.91      2.86 o 
   6  -5   4        4.45        7.22      0.81 o 
   7  -5   4       49.47       51.29      1.54 o 
   8  -5   4      171.63      183.19      4.38 o 
   9  -5   4       42.09       44.26      1.92 o 
  -7  -4   4       52.69       46.97      2.89 o 
  -6  -4   4        1.04        0.55      0.60 o 
  -5  -4   4       28.98       30.71      1.93 o 
  -4  -4   4      244.96      220.16      7.67 o 
  -3  -4   4     1088.84     1074.14     23.23 o 
  -2  -4   4        1.66        0.15      0.32 o 
  -1  -4   4      673.74      708.28      9.47 o 
   0  -4   4       13.29       15.71      0.54 o 
   1  -4   4       50.42       73.55      3.79 o 
   2  -4   4     3976.03     3954.94     99.48 o 
   3  -4   4       25.55       30.71      0.84 o 
   4  -4   4       85.43       87.30      2.10 o 
   5  -4   4       17.26       20.13      0.63 o 
   6  -4   4      124.98      128.47      2.18 o 
   7  -4   4       86.68       80.32      2.12 o 
   8  -4   4       18.97       14.88      0.82 o 
   9  -4   4       34.92       39.14      1.78 o 
  -8  -3   4       28.15       34.22      2.87 o 
  -7  -3   4       85.16       87.77      3.97 o 
  -6  -3   4       13.04       12.13      1.41 o 
  -5  -3   4      624.45      577.44     13.71 o 
  -4  -3   4      164.44      162.73      4.76 o 
  -3  -3   4        7.78        7.43      0.44 o 
  -2  -3   4       53.49       64.71      1.33 o 
  -1  -3   4     1227.09     1224.53     17.82 o 
   0  -3   4      309.49      360.59      5.04 o 
   1  -3   4       20.03       19.60      0.64 o 
   2  -3   4        2.11        1.28      0.33 o 
   3  -3   4      357.46      340.10      3.85 o 
   4  -3   4      281.02      297.15      3.34 o 
   5  -3   4      796.84      787.72      9.47 o 
   6  -3   4       46.67       42.36      1.09 o 
   7  -3   4       32.66       30.82      1.08 o 
   8  -3   4       34.18       33.72      1.29 o 
   9  -3   4       57.79       65.35      2.22 o 
  -8  -2   4       14.05       13.86      1.12 o 
  -7  -2   4       12.82        8.30      0.85 o 
  -6  -2   4       55.94       51.35      1.92 o 
  -5  -2   4      624.89      602.66     15.57 o 
  -4  -2   4      128.84      131.92      2.34 o 
  -3  -2   4      431.90      414.89      6.47 o 
  -2  -2   4       22.71       23.33      1.00 o 
  -1  -2   4     1716.05     1594.00     30.79 o 
   0  -2   4     1724.46     1813.90     21.03 o 
   1  -2   4        0.18        3.56      0.23 o 
   2  -2   4        2.31        6.40      0.50 o 
   3  -2   4     1961.99     2003.24     23.04 o 
   4  -2   4       69.13       95.57      1.65 o 
   5  -2   4      418.23      419.54      5.05 o 
   6  -2   4        7.21        9.45      0.56 o 
   7  -2   4        2.62        2.90      0.47 o 
   8  -2   4        5.35        4.74      0.65 o 
   9  -2   4        6.09        5.00      0.88 o 
  -9  -1   4       28.35       31.92      2.74 o 
  -8  -1   4      185.51      181.55      4.97 o 
  -7  -1   4       81.56       69.03      1.70 o 
  -6  -1   4      213.56      188.34      3.21 o 
  -5  -1   4      197.25      192.28      2.71 o 
  -4  -1   4      147.01      129.34      1.76 o 
  -3  -1   4       57.72       71.64      0.98 o 
  -2  -1   4      838.65      842.48      9.78 o 
  -1  -1   4        0.03        1.48      1.03 o 
   0  -1   4     1848.80     1798.19     44.72 o 
   1  -1   4      114.23      113.25      1.59 o 
   2  -1   4      331.51      318.37      3.66 o 
   3  -1   4      425.31      443.32      5.05 o 
   4  -1   4      167.32      181.07      2.41 o 
   5  -1   4       50.67       50.87      1.07 o 
   6  -1   4       20.59       19.46      0.94 o 
   7  -1   4      117.82      115.30      3.20 o 
   8  -1   4        0.39        0.20      0.49 o 
   9  -1   4       66.26       68.79      2.55 o 
  -9   0   4       12.73       12.11      0.99 o 
  -8   0   4      114.95      106.14      2.86 o 
  -7   0   4       14.68        8.27      0.63 o 
  -6   0   4       59.22       58.77      1.26 o 
  -5   0   4       82.10       80.63      1.32 o 
  -4   0   4       51.13       37.41      0.70 o 
  -3   0   4     1075.10     1108.89     11.84 o 
  -2   0   4        3.36        1.36      0.13 o 
  -1   0   4     3107.16     2918.25     27.59 o 
   0   0   4     2369.63     2202.12     28.15 o 
   1   0   4     3320.93     2971.96     35.67 o 
   2   0   4      226.80      246.54      2.90 o 
   3   0   4     1684.29     1793.38     18.94 o 
   4   0   4      311.61      349.24      4.15 o 
   5   0   4      393.84      369.93      5.34 o 
   6   0   4      405.81      382.43      5.64 o 
   7   0   4      274.43      274.81      4.43 o 
   8   0   4        7.50        8.51      1.30 o 
  -9   1   4       65.33       73.44      2.39 o 
  -8   1   4        0.38        0.73      0.44 o 
  -7   1   4        2.24        1.98      0.70 o 
  -6   1   4      318.59      290.57      3.73 o 
  -5   1   4       79.06       70.63      1.26 o 
  -4   1   4     1164.82     1212.37     12.20 o 
  -3   1   4      287.32      385.18      4.38 o 
  -2   1   4      542.61      619.69      5.91 o 
  -1   1   4       45.84       55.72      0.93 o 
   0   1   4     9656.36     8301.29    129.77 o 
   1   1   4       21.21       23.53      0.48 o 
   2   1   4      257.57      238.99      2.73 o 
   3   1   4      198.59      213.05      2.77 o 
   4   1   4      416.41      420.18      5.80 o 
   5   1   4        6.60        6.76      0.54 o 
   6   1   4       19.16       24.27      0.91 o 
   7   1   4       10.71        8.30      1.01 o 
   8   1   4        9.09        8.48      1.62 o 
  -9   2   4        4.23        5.20      0.79 o 
  -8   2   4       35.73       43.74      1.42 o 
  -7   2   4      133.98      117.60      2.09 o 
  -6   2   4      519.07      510.19      6.49 o 
  -5   2   4       61.31       70.23      1.20 o 
  -4   2   4     1047.10     1040.29     10.56 o 
  -3   2   4      212.08      222.32      2.60 o 
  -2   2   4      173.58      181.91      2.32 o 
  -1   2   4       12.46       15.89      0.71 o 
   0   2   4      262.54      243.17      3.10 o 
   1   2   4      267.65      323.94      3.92 o 
   2   2   4      456.34      465.69      5.71 o 
   3   2   4        2.14        1.14      0.70 o 
   4   2   4        3.23        4.44      0.48 o 
   5   2   4       80.95       72.41      4.43 o 
   6   2   4       32.10       19.87      5.99 o 
   7   2   4       11.09       12.28      1.68 o 
  -9   3   4      127.07      144.81      3.07 o 
  -8   3   4        1.85        0.82      0.39 o 
  -7   3   4      344.02      324.01      4.48 o 
  -6   3   4      221.76      214.86      2.91 o 
  -5   3   4     1366.55     1296.78     13.96 o 
  -4   3   4      146.50      156.25      2.50 o 
  -3   3   4      740.69      754.90      9.70 o 
  -2   3   4      394.32      429.34      6.13 o 
  -1   3   4       35.02       60.52      0.99 o 
   0   3   4     1696.28     1773.90     27.17 o 
   1   3   4       53.37       58.39      1.38 o 
   2   3   4       28.31       27.58      0.95 o 
   3   3   4       50.56       56.15      1.65 o 
   4   3   4       36.91       41.67      1.64 o 
   5   3   4        8.33        7.56      0.87 o 
   6   3   4       71.89       75.40      3.48 o 
   7   3   4       47.15       53.67      3.12 o 
  -9   4   4       36.47       40.34      2.03 o 
  -8   4   4        0.18        0.21      0.41 o 
  -7   4   4       32.64       35.59      1.18 o 
  -6   4   4        5.16        7.16      0.61 o 
  -5   4   4       31.26       32.80      1.03 o 
  -4   4   4        8.28        8.39      0.53 o 
  -3   4   4       97.17      117.74      2.12 o 
  -2   4   4       19.53       17.06      0.65 o 
  -1   4   4       28.97       30.32      0.82 o 
   0   4   4      244.05      257.64      7.90 o 
   1   4   4      376.31      380.29      7.15 o 
   2   4   4     1927.91     1861.70     31.55 o 
   3   4   4      262.83      264.19      4.51 o 
   4   4   4       61.30       65.75      2.24 o 
   5   4   4       39.00       37.73      2.87 o 
   6   4   4       48.72       48.90      2.86 o 
  -9   5   4       87.26       79.09      3.30 o 
  -8   5   4        8.66        6.64      0.88 o 
  -7   5   4       53.50       52.13      1.74 o 
  -6   5   4        7.58        8.20      0.73 o 
  -5   5   4      437.77      442.55      7.21 o 
  -4   5   4        1.58        2.15      0.95 o 
  -3   5   4      282.93      286.09      7.17 o 
  -2   5   4      103.00      104.23      5.92 o 
  -1   5   4      618.85      605.08     11.97 o 
   0   5   4       24.50       22.86      1.25 o 
   1   5   4     1147.00     1145.55     19.87 o 
   2   5   4      584.24      556.48     10.41 o 
   3   5   4       46.21       49.85      1.89 o 
   4   5   4       18.91       21.88      2.12 o 
   5   5   4       52.60       50.30      2.77 o 
  -8   6   4       11.80       13.80      1.05 o 
  -7   6   4        5.54        7.13      0.88 o 
  -6   6   4       59.61       57.04      1.79 o 
  -5   6   4      586.93      583.74      9.28 o 
  -4   6   4      420.29      407.43      8.27 o 
  -3   6   4      198.47      190.99      5.36 o 
  -2   6   4      157.99      160.85      4.52 o 
  -1   6   4        6.21        6.63      0.77 o 
   0   6   4      161.56      163.08      4.55 o 
   1   6   4       15.29       14.16      1.87 o 
   2   6   4       34.55       35.84      2.06 o 
   3   6   4       46.84       49.63      3.24 o 
   4   6   4        0.84        0.87      0.87 o 
  -8   7   4       10.73       10.31      1.24 o 
  -7   7   4       13.66       14.73      1.23 o 
  -6   7   4       63.84       63.03      1.96 o 
  -5   7   4       10.03        7.94      0.95 o 
  -4   7   4       32.53       32.43      2.38 o 
  -3   7   4       14.98       17.31      1.34 o 
  -2   7   4       82.53       82.45      4.24 o 
  -1   7   4       78.34       84.08      2.95 o 
   0   7   4       35.65       39.19      1.85 o 
   1   7   4       39.28       40.88      5.99 o 
   2   7   4      115.00      110.81      4.12 o 
   3   7   4      155.91      167.85      7.23 o 
  -7   8   4        5.98        6.26      0.95 o 
  -6   8   4        1.93        2.23      0.75 o 
  -5   8   4       19.70       19.49      1.43 o 
  -4   8   4       51.99       55.23      2.65 o 
  -3   8   4        7.10        7.44      0.93 o 
  -2   8   4        1.55        0.11      0.53 o 
  -1   8   4        5.52        4.38      0.77 o 
   0   8   4        1.41        0.45      0.62 o 
   1   8   4        6.29        6.06      1.01 o 
   2   8   4       22.77       23.69      2.24 o 
  -5   9   4       21.61       18.52      1.52 o 
  -4   9   4       80.63       85.52      3.00 o 
  -3   9   4        0.20        1.12      0.57 o 
  -2   9   4       44.16       48.77      2.01 o 
  -1   9   4        2.61        4.08      0.79 o 
   0 -10   5        4.45        5.60      0.76 o 
   1 -10   5       32.22       33.90      1.67 o 
   2 -10   5       32.31       32.97      3.34 o 
   3 -10   5        0.73       -0.20      0.46 o 
   4 -10   5       23.14       25.47      1.56 o 
   5 -10   5        1.35        1.38      0.66 o 
  -3  -9   5       15.80       19.58      2.00 o 
  -2  -9   5        0.14        0.63      0.53 o 
  -1  -9   5       14.47       14.17      1.16 o 
   0  -9   5       63.83       63.74      2.73 o 
   1  -9   5       46.79       45.23      1.55 o 
   2  -9   5      110.20      102.54      2.87 o 
   3  -9   5       91.24       88.54      2.75 o 
   4  -9   5       33.77       33.77      1.70 o 
   5  -9   5        5.55        6.17      1.02 o 
   6  -9   5       86.31       86.81      3.13 o 
   7  -9   5        7.30        8.11      2.49 o 
  -4  -8   5      163.97      161.72      5.07 o 
  -3  -8   5      109.67       99.77      2.99 o 
  -2  -8   5      276.74      275.89      6.86 o 
  -1  -8   5        2.53        3.46      0.59 o 
   0  -8   5      332.38      323.97      6.83 o 
   1  -8   5      114.99      107.61      2.56 o 
   2  -8   5      346.43      347.65      7.08 o 
   3  -8   5       37.98       39.29      1.66 o 
   4  -8   5      178.53      179.80      4.46 o 
   5  -8   5       16.25       16.90      1.32 o 
   6  -8   5        2.89        3.32      0.59 o 
   7  -8   5        6.30        7.86      0.87 o 
  -5  -7   5       92.55       94.52      3.26 o 
  -4  -7   5      184.09      187.36      7.57 o 
  -3  -7   5      410.62      404.75     10.48 o 
  -2  -7   5       34.45       39.27      1.39 o 
  -1  -7   5        3.21        4.68      0.61 o 
   0  -7   5       32.24       35.95      1.22 o 
   1  -7   5      119.94      122.73      3.26 o 
   2  -7   5       55.61       54.66      1.79 o 
   3  -7   5       25.71       27.33      1.47 o 
   4  -7   5        0.39        1.32      0.46 o 
   5  -7   5        0.73       -0.08      0.33 o 
   6  -7   5      258.15      261.05      4.97 o 
   7  -7   5        6.02        4.76      0.73 o 
   8  -7   5        3.28        3.95      0.79 o 
  -6  -6   5        2.69        3.60      1.05 o 
  -5  -6   5       68.97       68.88      3.30 o 
  -4  -6   5        1.12        0.52      0.53 o 
  -3  -6   5      446.98      461.05     12.41 o 
  -2  -6   5       53.78       44.83      1.57 o 
  -1  -6   5        9.10        6.48      0.42 o 
   0  -6   5      278.46      290.70      6.30 o 
   1  -6   5       45.83       38.90      1.03 o 
   2  -6   5     1156.41     1127.78     38.22 o 
   3  -6   5      106.26      107.36      4.03 o 
   4  -6   5       70.76       65.20      2.63 o 
   5  -6   5       27.90       27.27      1.12 o 
   6  -6   5      155.91      148.13      3.69 o 
   7  -6   5       13.35       12.55      0.95 o 
   8  -6   5      227.92      220.77      4.74 o 
  -7  -5   5        1.22        1.48      0.87 o 
  -6  -5   5       14.50       16.26      1.40 o 
  -5  -5   5        2.60        1.97      0.78 o 
  -4  -5   5      183.92      177.03      5.43 o 
  -3  -5   5       40.12       39.83      1.95 o 
  -2  -5   5      103.00      101.45      3.01 o 
  -1  -5   5      213.84      214.31      3.41 o 
   0  -5   5       62.15       76.82      1.54 o 
   1  -5   5      512.56      507.86      7.19 o 
   2  -5   5      962.22     1031.94     15.48 o 
   3  -5   5      637.66      646.28     11.78 o 
   4  -5   5       86.06       82.75      1.94 o 
   5  -5   5      636.53      607.70      9.54 o 
   6  -5   5        0.85        0.89      0.40 o 
   7  -5   5       42.20       42.79      2.36 o 
   8  -5   5        7.86        7.07      0.79 o 
   9  -5   5       27.96       30.55      1.68 o 
  -7  -4   5      190.46      188.16      6.43 o 
  -6  -4   5       19.69       21.32      1.50 o 
  -5  -4   5       53.44       49.37      2.03 o 
  -4  -4   5       71.87       72.07      2.32 o 
  -3  -4   5      708.39      664.64     12.62 o 
  -2  -4   5       44.69       45.87      1.01 o 
  -1  -4   5      508.43      460.85      7.17 o 
   0  -4   5      104.37       90.68      2.00 o 
   1  -4   5     3856.44     3942.72     83.93 o 
   2  -4   5     1900.53     2149.31     28.60 o 
   3  -4   5      269.13      284.89      4.72 o 
   4  -4   5        2.03        3.83      0.53 o 
   5  -4   5      147.14      136.36      2.17 o 
   6  -4   5        5.42        6.62      0.47 o 
   7  -4   5        7.79        9.98      0.62 o 
   8  -4   5       78.30       76.18      2.08 o 
   9  -4   5        0.04       -0.14      0.46 o 
  -8  -3   5      199.29      212.07      5.88 o 
  -7  -3   5        0.55        1.47      0.69 o 
  -6  -3   5      259.63      246.10      5.86 o 
  -5  -3   5      388.42      360.00      7.53 o 
  -4  -3   5     1132.26     1097.88     16.30 o 
  -3  -3   5        2.35        1.19      0.26 o 
  -2  -3   5     1062.08     1087.69     14.01 o 
  -1  -3   5      262.71      295.97      4.09 o 
   0  -3   5     1272.61     1368.40     17.45 o 
   1  -3   5      586.95      686.01     11.37 o 
   2  -3   5      154.20      145.35      2.88 o 
   3  -3   5      892.63      933.03      9.38 o 
   4  -3   5       14.84       20.00      0.59 o 
   5  -3   5       53.73       52.39      1.31 o 
   6  -3   5       19.29       19.55      0.76 o 
   7  -3   5      312.63      310.68      4.80 o 
   8  -3   5       63.87       63.14      3.17 o 
   9  -3   5       56.85       61.62      3.46 o 
  -8  -2   5       90.30       85.38      4.23 o 
  -7  -2   5        2.81        1.99      0.52 o 
  -6  -2   5      513.95      516.18      8.58 o 
  -5  -2   5      184.88      188.71      4.69 o 
  -4  -2   5      191.78      180.84      2.49 o 
  -3  -2   5      838.13      808.81      9.42 o 
  -2  -2   5      261.70      287.86      3.45 o 
  -1  -2   5      642.15      619.19      7.12 o 
   0  -2   5      278.75      292.98      3.31 o 
   1  -2   5      247.81      219.59      2.58 o 
   2  -2   5       80.73       89.71      1.29 o 
   3  -2   5      689.63      676.73      7.50 o 
   4  -2   5       95.14       74.06      1.29 o 
   5  -2   5      195.27      185.21      2.72 o 
   6  -2   5      369.05      378.40      5.49 o 
   7  -2   5      471.80      486.45      8.36 o 
   8  -2   5       20.44       20.55      1.25 o 
   9  -2   5        6.43        6.00      0.92 o 
  -9  -1   5       12.61       12.35      1.87 o 
  -8  -1   5       86.73       87.55      2.41 o 
  -7  -1   5       16.52       14.27      0.83 o 
  -6  -1   5      525.28      493.01      7.74 o 
  -5  -1   5       20.49       19.81      0.93 o 
  -4  -1   5      605.02      616.80      6.81 o 
  -3  -1   5     1265.21     1404.34     14.89 o 
  -2  -1   5        6.88        1.76      0.18 o 
  -1  -1   5      359.93      368.72      3.85 o 
   0  -1   5      561.37      550.07      7.25 o 
   1  -1   5      240.42      261.11      3.04 o 
   2  -1   5      392.34      351.46      4.04 o 
   3  -1   5       70.80       88.45      1.37 o 
   4  -1   5      206.01      212.98      2.78 o 
   5  -1   5       11.91       13.75      0.65 o 
   6  -1   5      562.76      541.49      6.87 o 
   7  -1   5       71.10       71.82      2.23 o 
   8  -1   5        3.82        2.42      0.76 o 
  -9   0   5        3.94        5.02      0.79 o 
  -8   0   5      210.08      196.36      4.33 o 
  -7   0   5      179.21      167.12      3.76 o 
  -6   0   5      530.56      522.74      7.73 o 
  -5   0   5       38.25       34.72      0.80 o 
  -4   0   5      230.68      201.05      2.38 o 
  -3   0   5      600.53      682.78      7.46 o 
  -2   0   5      787.56      792.36      8.53 o 
  -1   0   5       22.97       35.46      0.53 o 
   0   0   5       41.92       28.50      0.46 o 
   1   0   5      370.07      389.26      4.03 o 
   2   0   5      205.51      228.10      2.76 o 
   3   0   5       67.96       85.78      1.43 o 
   4   0   5       27.79       21.94      0.61 o 
   5   0   5       87.90       91.68      2.08 o 
   6   0   5       30.22       26.81      0.97 o 
   7   0   5        0.16       -0.09      0.36 o 
   8   0   5       50.26       51.25      1.73 o 
  -9   1   5       20.62       22.57      1.33 o 
  -8   1   5        2.94        6.12      1.21 o 
  -7   1   5      463.83      457.65      7.12 o 
  -6   1   5       19.95       21.05      0.69 o 
  -5   1   5      530.31      552.23      5.95 o 
  -4   1   5        7.79        7.20      0.84 o 
  -3   1   5     1678.97     1770.69     18.73 o 
  -2   1   5      399.96      416.99      4.35 o 
  -1   1   5      196.64      228.83      2.42 o 
   0   1   5       46.90       76.66      1.17 o 
   1   1   5     1590.15     1681.77     17.44 o 
   2   1   5       42.49       72.48      1.47 o 
   3   1   5       39.15       51.53      0.92 o 
   4   1   5      260.45      243.68      3.67 o 
   5   1   5        2.97        3.31      0.35 o 
   6   1   5      145.23      132.00      4.59 o 
   7   1   5       57.00       52.69      2.25 o 
  -9   2   5       11.68       13.44      1.08 o 
  -8   2   5       12.00       14.40      0.86 o 
  -7   2   5      122.24      109.11      1.99 o 
  -6   2   5        2.96        1.78      0.29 o 
  -5   2   5       56.20       54.48      1.07 o 
  -4   2   5      225.20      211.58      2.69 o 
  -3   2   5      394.91      427.03      4.17 o 
  -2   2   5      591.70      611.57      8.80 o 
  -1   2   5       75.81       97.97      1.57 o 
   0   2   5      470.33      448.09      5.00 o 
   1   2   5      162.87      137.87      2.37 o 
   2   2   5       99.44       99.43      1.71 o 
   3   2   5       31.67       34.37      0.94 o 
   4   2   5       17.64       11.67      0.88 o 
   5   2   5        4.40        4.25      1.21 o 
   6   2   5       11.36        8.80      2.81 o 
   7   2   5       50.87       54.16      3.80 o 
  -9   3   5       67.49       66.99      2.08 o 
  -8   3   5       22.21       18.32      1.53 o 
  -7   3   5       47.09       51.80      1.18 o 
  -6   3   5       72.40       72.99      1.35 o 
  -5   3   5     2109.25     1984.44     24.49 o 
  -4   3   5        1.73        1.18      0.25 o 
  -3   3   5      813.50      821.58      8.97 o 
  -2   3   5      483.72      522.72      6.92 o 
  -1   3   5     1162.45     1201.14     15.46 o 
   0   3   5       70.49       79.14      1.73 o 
   1   3   5      171.84      171.22      2.88 o 
   2   3   5      437.57      442.24      6.82 o 
   3   3   5      192.06      176.87      3.26 o 
   4   3   5       72.78       64.10      2.15 o 
   5   3   5        8.03        8.12      0.91 o 
   6   3   5       49.40       47.60      6.30 o 
   7   3   5        2.49        1.12      1.37 o 
  -9   4   5       39.79       47.86      3.24 o 
  -8   4   5        0.44        0.17      0.40 o 
  -7   4   5       99.74       88.34      2.04 o 
  -6   4   5      661.01      616.90      8.60 o 
  -5   4   5      176.54      168.93      3.34 o 
  -4   4   5      250.24      253.20      4.99 o 
  -3   4   5      237.35      234.58      4.53 o 
  -2   4   5      174.06      192.58      5.04 o 
  -1   4   5        0.13        0.72      0.20 o 
   0   4   5      349.23      346.90      6.54 o 
   1   4   5       57.61       55.84      1.76 o 
   2   4   5       28.75       27.22      1.29 o 
   3   4   5       14.76       11.51      0.68 o 
   4   4   5       42.87       40.85      1.76 o 
   5   4   5      158.18      158.26      5.38 o 
   6   4   5      163.35      165.54     11.04 o 
  -9   5   5       10.63        9.73      1.35 o 
  -8   5   5       27.81       30.18      2.36 o 
  -7   5   5       28.02       27.92      1.29 o 
  -6   5   5      108.67      103.79      2.51 o 
  -5   5   5      455.66      442.52      7.79 o 
  -4   5   5        8.71       10.42      0.69 o 
  -3   5   5       18.44       19.20      1.29 o 
  -2   5   5      104.02      100.88      3.21 o 
  -1   5   5      361.33      354.41      8.48 o 
   0   5   5      178.36      183.58      5.02 o 
   1   5   5      137.88      142.55      3.42 o 
   2   5   5        2.70        4.13      0.67 o 
   3   5   5      137.53      133.53      6.03 o 
   4   5   5       97.64      102.37      5.99 o 
   5   5   5       49.03       48.34      2.77 o 
  -8   6   5        5.48        4.93      0.78 o 
  -7   6   5        2.20        2.38      0.69 o 
  -6   6   5       10.21        9.37      0.80 o 
  -5   6   5        6.00        5.45      0.61 o 
  -4   6   5        1.15        1.50      0.62 o 
  -3   6   5      209.94      198.40      5.65 o 
  -2   6   5      183.66      168.71      4.85 o 
  -1   6   5      279.53      257.88      6.69 o 
   0   6   5      113.09      113.12      4.18 o 
   1   6   5       24.07       22.77      2.37 o 
   2   6   5       25.02       24.26      3.30 o 
   3   6   5       38.97       38.67      2.15 o 
   4   6   5        1.45        2.37      1.12 o 
  -8   7   5       56.33       58.36      3.39 o 
  -7   7   5       11.70       10.88      0.95 o 
  -6   7   5       28.01       27.48      1.32 o 
  -5   7   5        0.30        0.19      0.47 o 
  -4   7   5      265.91      247.13      5.82 o 
  -3   7   5       10.25       11.44      1.13 o 
  -2   7   5      108.08       95.04      4.68 o 
  -1   7   5       95.33       89.13      3.20 o 
   0   7   5      147.46      149.80      6.42 o 
   1   7   5        2.91        2.80      0.75 o 
   2   7   5       10.36       11.20      2.06 o 
   3   7   5        3.24        5.86      1.37 o 
  -6   8   5        4.75        5.46      1.01 o 
  -5   8   5        4.26        2.56      0.78 o 
  -4   8   5        0.72        0.69      0.53 o 
  -3   8   5       70.44       60.39      4.30 o 
  -2   8   5        1.42        1.04      0.56 o 
  -1   8   5       74.73       76.43      4.24 o 
   0   8   5        1.15        2.69      0.81 o 
   1   8   5      133.98      137.79     11.91 o 
  -4   9   5      109.25      108.33      4.19 o 
  -3   9   5      107.86      103.70      3.37 o 
  -2   9   5      109.58      101.49      3.81 o 
   0 -10   6       38.68       37.06      1.77 o 
   1 -10   6       27.48       26.19      1.56 o 
   2 -10   6      128.03      142.06      3.82 o 
   3 -10   6       33.02       33.17      1.75 o 
   4 -10   6      106.45      109.09      3.45 o 
   5 -10   6        0.71        0.36      0.62 o 
  -3  -9   6       94.28      102.63      5.11 o 
  -2  -9   6       32.58       37.99      1.96 o 
  -1  -9   6       17.11       17.72      2.00 o 
   0  -9   6       29.90       31.35      1.55 o 
   1  -9   6      125.90      121.49      2.97 o 
   2  -9   6        0.77        0.45      0.48 o 
   3  -9   6      103.96       97.63      3.03 o 
   4  -9   6        0.46        0.75      0.54 o 
   5  -9   6        3.79        4.71      0.86 o 
   6  -9   6        5.26        8.10      1.12 o 
  -4  -8   6       13.74       13.22      1.87 o 
  -3  -8   6      284.95      285.62      7.78 o 
  -2  -8   6        0.01        0.77      0.51 o 
  -1  -8   6       45.04       43.94      1.83 o 
   0  -8   6       14.17       17.21      1.09 o 
   1  -8   6        7.73        6.44      0.64 o 
   2  -8   6      299.05      286.72      6.17 o 
   3  -8   6        4.02        3.75      0.85 o 
   4  -8   6       32.14       33.67      1.67 o 
   5  -8   6        6.35        6.69      0.97 o 
   6  -8   6      135.01      139.73      3.28 o 
   7  -8   6       24.83       27.36      1.43 o 
  -5  -7   6       61.05       67.36      3.09 o 
  -4  -7   6        0.86        1.45      0.59 o 
  -3  -7   6        3.69        3.10      1.37 o 
  -2  -7   6        0.16        0.04      0.39 o 
  -1  -7   6       28.52       35.27      1.54 o 
   0  -7   6        4.08        3.84      0.59 o 
   1  -7   6      211.43      209.61      4.39 o 
   2  -7   6       22.89       22.08      1.50 o 
   3  -7   6       39.69       38.95      1.69 o 
   4  -7   6        0.95        1.37      0.53 o 
   5  -7   6      130.47      127.24      3.17 o 
   6  -7   6        2.56        2.69      0.57 o 
   7  -7   6        0.12       -0.15      0.45 o 
   8  -7   6       30.30       25.67      2.24 o 
  -6  -6   6        3.40        4.55      1.06 o 
  -5  -6   6      156.31      162.30      4.49 o 
  -4  -6   6       17.33       16.38      1.15 o 
  -3  -6   6      177.55      173.53      5.27 o 
  -2  -6   6      174.41      182.53      5.27 o 
  -1  -6   6      623.56      647.53     10.31 o 
   0  -6   6       70.07       90.60      2.17 o 
   1  -6   6       13.75       12.67      0.97 o 
   2  -6   6      342.28      342.32      6.82 o 
   3  -6   6        1.01        7.61      1.62 o 
   4  -6   6        9.15       10.46      0.92 o 
   5  -6   6       23.27       24.41      1.10 o 
   6  -6   6      133.14      130.01      3.41 o 
   7  -6   6        7.04        9.04      0.88 o 
   8  -6   6        2.77        1.93      0.70 o 
  -7  -5   6        1.86        2.27      1.01 o 
  -6  -5   6      148.12      158.84      4.55 o 
  -5  -5   6        0.22       -0.10      0.40 o 
  -4  -5   6        0.13        0.33      0.39 o 
  -3  -5   6       18.20       19.50      1.38 o 
  -2  -5   6      773.14      771.48     24.13 o 
  -1  -5   6       79.92       79.77      1.65 o 
   0  -5   6       67.83       76.74      2.14 o 
   1  -5   6       75.64       63.99      1.71 o 
   2  -5   6      342.60      353.92      8.29 o 
   3  -5   6      294.06      281.27      5.80 o 
   4  -5   6        3.75        5.06      0.50 o 
   5  -5   6      132.76      127.97      2.82 o 
   6  -5   6       12.44       11.80      0.74 o 
   7  -5   6      120.06      126.07      2.69 o 
   8  -5   6       38.12       35.24      1.65 o 
  -7  -4   6        1.85        2.36      1.05 o 
  -6  -4   6      201.11      203.43      5.23 o 
  -5  -4   6      198.94      193.26      4.80 o 
  -4  -4   6      213.62      195.35      5.72 o 
  -3  -4   6      666.65      590.01     13.62 o 
  -2  -4   6       26.99       35.37      1.34 o 
  -1  -4   6      185.58      180.57      2.93 o 
   0  -4   6       15.71       18.04      0.67 o 
   1  -4   6      342.67      408.78      6.61 o 
   2  -4   6      411.52      446.31      8.23 o 
   3  -4   6     1078.54     1033.11     15.19 o 
   4  -4   6      349.91      350.28      4.86 o 
   5  -4   6      220.40      228.47      3.66 o 
   6  -4   6      103.36      102.56      1.92 o 
   7  -4   6       93.63       98.78      1.96 o 
   8  -4   6       34.94       34.49      1.25 o 
   9  -4   6        5.95        6.18      0.79 o 
  -8  -3   6      126.75      134.93      7.61 o 
  -7  -3   6        2.33        1.06      0.83 o 
  -6  -3   6       62.31       61.29      2.95 o 
  -5  -3   6       40.29       40.68      2.20 o 
  -4  -3   6      287.84      275.06      5.81 o 
  -3  -3   6       67.80       62.16      1.69 o 
  -2  -3   6      846.83      856.26     15.26 o 
  -1  -3   6      737.33      830.60      9.97 o 
   0  -3   6     2328.41     2401.85     34.43 o 
   1  -3   6      125.14      141.65      2.52 o 
   2  -3   6      461.64      452.64      5.44 o 
   3  -3   6       48.50       52.76      0.89 o 
   4  -3   6        0.31        0.31      0.25 o 
   5  -3   6      110.00      116.96      2.00 o 
   6  -3   6      210.90      201.78      3.11 o 
   7  -3   6      179.71      186.09      3.26 o 
   8  -3   6       73.85       76.72      1.89 o 
   9  -3   6       44.33       45.03      1.84 o 
  -8  -2   6      174.50      171.86      4.61 o 
  -7  -2   6        0.03       -0.21      0.44 o 
  -6  -2   6      136.95      134.43      2.84 o 
  -5  -2   6       62.19       63.69      1.98 o 
  -4  -2   6      131.32      130.07      2.41 o 
  -3  -2   6        6.42        7.31      0.31 o 
  -2  -2   6      346.54      369.96      4.43 o 
  -1  -2   6      482.52      497.33      5.48 o 
   0  -2   6      179.61      161.32      1.88 o 
   1  -2   6       59.88       55.31      1.00 o 
   2  -2   6       34.64       35.12      0.71 o 
   3  -2   6      339.69      361.59      4.29 o 
   4  -2   6      557.46      582.78      6.69 o 
   5  -2   6      126.45      129.23      2.03 o 
   6  -2   6       27.57       26.41      0.94 o 
   7  -2   6      439.43      436.77      7.05 o 
   8  -2   6       89.27       86.18      2.34 o 
  -9  -1   6      212.63      231.39     20.08 o 
  -8  -1   6        0.38       -0.33      0.43 o 
  -7  -1   6      260.14      256.87      4.65 o 
  -6  -1   6        1.27        0.38      0.32 o 
  -5  -1   6      337.73      326.40      4.62 o 
  -4  -1   6        9.39       10.11      0.33 o 
  -3  -1   6      119.16      138.83      1.81 o 
  -2  -1   6     2700.10     2730.10     56.30 o 
  -1  -1   6       32.73       22.94      0.47 o 
   0  -1   6      543.40      566.37      6.77 o 
   1  -1   6      171.18      178.99      2.24 o 
   2  -1   6       65.59       51.47      0.92 o 
   3  -1   6       23.56       27.01      0.66 o 
   4  -1   6      794.17      769.01      8.62 o 
   5  -1   6       17.49       17.40      0.67 o 
   6  -1   6      335.63      336.31      5.59 o 
   7  -1   6        3.35        2.01      0.50 o 
   8  -1   6       24.28       31.73      1.32 o 
  -9   0   6        2.29        4.32      0.75 o 
  -8   0   6       40.92       47.12      1.74 o 
  -7   0   6       78.63       72.55      2.15 o 
  -6   0   6      145.75      152.98      2.64 o 
  -5   0   6        7.87        6.37      0.34 o 
  -4   0   6        1.62        2.29      0.23 o 
  -3   0   6      333.40      355.42      4.12 o 
  -2   0   6     2502.13     2676.03     36.24 o 
  -1   0   6      773.80      852.00      8.11 o 
   0   0   6      189.06      166.34      2.03 o 
   1   0   6      349.30      339.84      3.84 o 
   2   0   6      382.46      394.38      4.53 o 
   3   0   6       51.71       61.72      1.14 o 
   4   0   6        1.20        1.07      0.25 o 
   5   0   6       35.26       35.45      1.06 o 
   6   0   6       35.89       43.01      1.25 o 
   7   0   6        0.01        0.88      0.52 o 
   8   0   6       31.29       35.54      2.87 o 
  -9   1   6      234.18      253.92      7.36 o 
  -8   1   6       36.16       33.32      1.48 o 
  -7   1   6       90.36       95.52      2.15 o 
  -6   1   6       69.98       66.32      1.25 o 
  -5   1   6      921.34      887.36      9.22 o 
  -4   1   6       21.09       23.22      0.61 o 
  -3   1   6     1003.09     1046.11     11.26 o 
  -2   1   6       92.05      105.97      1.24 o 
  -1   1   6      332.53      296.69      2.79 o 
   0   1   6      201.17      249.11      2.73 o 
   1   1   6     1291.92     1288.61     13.48 o 
   2   1   6      202.96      214.85      2.58 o 
   3   1   6      229.57      237.16      3.96 o 
   4   1   6       43.12       34.30      0.92 o 
   5   1   6      140.57      140.08      2.44 o 
   6   1   6       37.38       36.67      1.47 o 
   7   1   6       26.95       27.65      1.70 o 
  -9   2   6       25.74       24.41      1.54 o 
  -8   2   6       11.54       14.56      0.97 o 
  -7   2   6       37.50       42.83      1.12 o 
  -6   2   6        0.04        0.92      0.26 o 
  -5   2   6       68.63       71.06      1.25 o 
  -4   2   6       36.20       36.78      0.77 o 
  -3   2   6      166.23      174.53      1.89 o 
  -2   2   6        3.68        2.78      0.22 o 
  -1   2   6      329.81      355.66      5.35 o 
   0   2   6       21.07       20.37      0.58 o 
   1   2   6       26.37       31.66      0.79 o 
   2   2   6       87.10       82.20      1.57 o 
   3   2   6      565.99      515.66      8.11 o 
   4   2   6       31.88       24.98      1.26 o 
   5   2   6       59.04       59.56      2.34 o 
   6   2   6       62.04       59.41      2.35 o 
   7   2   6       11.98       15.59      2.18 o 
  -9   3   6       21.94       25.80      1.28 o 
  -8   3   6        9.52       10.94      0.82 o 
  -7   3   6      284.39      256.81      3.72 o 
  -6   3   6       19.74       17.99      0.68 o 
  -5   3   6      301.07      292.29      5.19 o 
  -4   3   6       34.57       31.18      1.26 o 
  -3   3   6       17.75       19.90      0.85 o 
  -2   3   6        2.22        1.12      0.22 o 
  -1   3   6     1488.27     1521.28     21.11 o 
   0   3   6      266.55      260.62      4.61 o 
   1   3   6      571.87      552.01      8.30 o 
   2   3   6      652.12      607.18      9.20 o 
   3   3   6      947.99      902.78     13.45 o 
   4   3   6       10.00        9.56      0.90 o 
   5   3   6       22.99       22.39      1.41 o 
   6   3   6        6.63        7.85      1.35 o 
  -9   4   6        2.51        2.62      0.79 o 
  -8   4   6        0.16        0.00      0.36 o 
  -7   4   6       34.97       33.17      1.19 o 
  -6   4   6       11.30       10.46      0.79 o 
  -5   4   6      214.69      202.91      3.88 o 
  -4   4   6     1007.48      992.63     18.85 o 
  -3   4   6      462.06      429.12      7.72 o 
  -2   4   6       78.86       86.44      2.00 o 
  -1   4   6      119.94      116.30      3.50 o 
   0   4   6       20.47       18.14      1.98 o 
   1   4   6        5.34        7.77      0.69 o 
   2   4   6      155.41      151.42      3.12 o 
   3   4   6       24.34       22.19      1.12 o 
   4   4   6       18.23       19.92      1.83 o 
   5   4   6        6.15        6.67      2.62 o 
   6   4   6        0.01        0.18      0.81 o 
  -8   5   6      105.59      102.59      4.19 o 
  -7   5   6        6.38        5.26      0.70 o 
  -6   5   6       19.27       20.42      1.87 o 
  -5   5   6       48.55       49.00      1.57 o 
  -4   5   6      594.60      594.38     12.72 o 
  -3   5   6       11.75       15.44      1.20 o 
  -2   5   6       42.75       37.84      3.80 o 
  -1   5   6        6.58        6.48      0.83 o 
   0   5   6        4.31        4.61      0.72 o 
   1   5   6       63.20       69.17      2.70 o 
   2   5   6        2.79        2.64      0.75 o 
   3   5   6       24.34       25.25      1.76 o 
   4   5   6        0.05       -0.37      0.75 o 
   5   5   6       36.25       32.05      3.24 o 
  -8   6   6       41.38       41.38      1.76 o 
  -7   6   6        0.01        0.52      0.48 o 
  -6   6   6        9.71        9.51      0.81 o 
  -5   6   6       28.14       27.81      1.23 o 
  -4   6   6      131.13      137.14      4.54 o 
  -3   6   6       43.58       44.74      2.16 o 
  -2   6   6      103.20       83.82      3.06 o 
  -1   6   6       34.35       29.16      1.66 o 
   0   6   6      212.02      210.34      5.89 o 
   1   6   6      145.52      143.41      4.58 o 
   2   6   6       92.89      100.74      4.24 o 
   3   6   6       28.71       30.03      2.01 o 
   4   6   6      144.02      169.72      7.86 o 
  -7   7   6        0.70        0.49      0.51 o 
  -6   7   6       98.14      103.49      4.37 o 
  -5   7   6       57.44       58.30      2.40 o 
  -4   7   6      456.27      426.75     10.81 o 
  -3   7   6       92.65       92.06      3.51 o 
  -2   7   6       56.81       59.76      2.56 o 
  -1   7   6       79.86       77.90      3.02 o 
   0   7   6      274.15      249.85      9.60 o 
   1   7   6       74.78       80.01      3.30 o 
   2   7   6       31.08       34.21      2.22 o 
  -6   8   6       49.19       47.24      2.36 o 
  -5   8   6       40.23       41.63      2.13 o 
  -4   8   6       21.28       19.72      1.48 o 
  -3   8   6       29.76       32.09      2.00 o 
  -2   8   6       88.11       77.34      5.99 o 
  -1   8   6       75.26       83.17      3.34 o 
   0   8   6       13.20       15.53      3.37 o 
   0 -10   7       97.15       96.79      3.14 o 
   1 -10   7       39.95       40.60      2.07 o 
   2 -10   7      174.75      184.52      5.60 o 
   3 -10   7       13.41       12.35      1.14 o 
   4 -10   7       41.95       42.13      2.02 o 
   5 -10   7        0.08        0.98      0.75 o 
  -3  -9   7      129.85      141.79      6.48 o 
  -2  -9   7       24.44       26.52      2.25 o 
  -1  -9   7       99.86      107.71      3.37 o 
   0  -9   7       13.93       16.39      2.28 o 
   1  -9   7      282.36      294.26      7.88 o 
   2  -9   7      134.87      129.94      3.59 o 
   3  -9   7       83.78       83.38      2.80 o 
   4  -9   7       13.41       14.63      1.22 o 
   5  -9   7        0.07        0.60      0.62 o 
   6  -9   7       31.87       34.02      2.02 o 
  -4  -8   7        0.28       -0.12      0.87 o 
  -3  -8   7       73.08       74.73      2.95 o 
  -2  -8   7       87.00       83.86      5.81 o 
  -1  -8   7      191.36      194.39      4.88 o 
   0  -8   7       57.22       55.36      2.10 o 
   1  -8   7       54.70       52.32      1.76 o 
   2  -8   7       44.91       43.27      2.35 o 
   3  -8   7       96.88       89.29      3.88 o 
   4  -8   7       30.27       28.37      2.75 o 
   5  -8   7       12.34       11.89      1.16 o 
   6  -8   7       20.61       22.75      1.25 o 
   7  -8   7       12.98       15.81      1.17 o 
  -5  -7   7        0.03       -0.25      0.87 o 
  -4  -7   7      113.03      110.34     11.35 o 
  -3  -7   7       22.19       23.40      1.73 o 
  -2  -7   7      402.07      389.28      8.29 o 
  -1  -7   7       63.92       67.10      2.36 o 
   0  -7   7        0.94        2.01      0.43 o 
   1  -7   7       12.05       10.92      1.66 o 
   2  -7   7       34.01       35.58      1.83 o 
   3  -7   7      440.21      432.17      8.65 o 
   4  -7   7       14.98       13.08      1.06 o 
   5  -7   7       20.89       21.76      1.10 o 
   6  -7   7        1.25        2.78      0.56 o 
   7  -7   7       80.14       91.06      4.06 o 
   8  -7   7       74.05       76.81      3.83 o 
  -6  -6   7        1.10        0.25      1.00 o 
  -5  -6   7       21.02       18.60      1.79 o 
  -4  -6   7       20.63       21.15      1.81 o 
  -3  -6   7       19.92       16.99      1.56 o 
  -2  -6   7       46.35       45.87      1.89 o 
  -1  -6   7      193.70      164.92      4.42 o 
   0  -6   7       15.60       22.29      1.80 o 
   1  -6   7       99.09      102.40      3.19 o 
   2  -6   7     1295.25     1313.23     27.60 o 
   3  -6   7     3039.56     2919.87     49.02 o 
   4  -6   7      158.99      151.47      3.89 o 
   5  -6   7       73.13       68.11      1.95 o 
   6  -6   7       16.76       16.47      1.07 o 
   7  -6   7       42.66       42.27      3.41 o 
   8  -6   7       16.18       15.84      1.37 o 
  -7  -5   7        6.09        9.60      2.12 o 
  -6  -5   7        0.92        0.60      0.78 o 
  -5  -5   7       73.70       73.83      3.37 o 
  -4  -5   7      999.91      936.84     21.25 o 
  -3  -5   7        0.24        0.20      0.42 o 
  -2  -5   7      441.54      428.86     10.34 o 
  -1  -5   7      123.89      134.38      2.80 o 
   0  -5   7      521.86      513.55      8.30 o 
   1  -5   7       24.85       30.59      2.14 o 
   2  -5   7     1042.35     1054.77     18.45 o 
   3  -5   7       65.78       61.33      2.04 o 
   4  -5   7      209.42      189.34      3.64 o 
   5  -5   7       15.63       15.91      1.05 o 
   6  -5   7      222.44      214.52      3.77 o 
   7  -5   7        1.88        2.65      0.54 o 
   8  -5   7       76.50       77.97      2.31 o 
  -7  -4   7        0.00        0.24      0.78 o 
  -6  -4   7       94.49       84.64      3.75 o 
  -5  -4   7       88.94       81.81      6.42 o 
  -4  -4   7       34.02       32.24      1.93 o 
  -3  -4   7      105.86       95.24      3.74 o 
  -2  -4   7      158.82      157.59      3.31 o 
  -1  -4   7       52.73       62.61      1.54 o 
   0  -4   7        8.21       11.41      0.53 o 
   1  -4   7      456.82      488.40      8.85 o 
   2  -4   7       62.65       72.83      1.68 o 
   3  -4   7      103.78      104.11      2.55 o 
   4  -4   7       53.41       61.44      1.23 o 
   5  -4   7        0.79       -0.21      0.33 o 
   6  -4   7       11.76        8.53      0.56 o 
   7  -4   7      100.66      104.24      2.41 o 
   8  -4   7       65.72       70.46      1.81 o 
  -8  -3   7        3.39        1.46      1.01 o 
  -7  -3   7      171.88      162.22     16.84 o 
  -6  -3   7       22.86       21.60      2.24 o 
  -5  -3   7       92.65       88.16      3.48 o 
  -4  -3   7     1485.97     1407.06     23.62 o 
  -3  -3   7        6.79        7.34      0.98 o 
  -2  -3   7       72.43       62.40      1.34 o 
  -1  -3   7      117.53      115.50      1.97 o 
   0  -3   7      809.67      838.91     11.09 o 
   1  -3   7      164.10      176.38      2.17 o 
   2  -3   7      302.19      263.97      3.52 o 
   3  -3   7       20.29       24.75      1.09 o 
   4  -3   7      785.76      782.29      9.42 o 
   5  -3   7       68.18       71.22      2.07 o 
   6  -3   7       70.66       68.17      1.88 o 
   7  -3   7       16.35       18.57      1.27 o 
   8  -3   7       34.68       35.75      1.86 o 
  -8  -2   7        9.03        9.90      1.93 o 
  -7  -2   7        2.09        1.73      0.57 o 
  -6  -2   7      103.59      110.49      2.34 o 
  -5  -2   7      110.53      102.55      2.12 o 
  -4  -2   7      149.07      148.11      2.71 o 
  -3  -2   7       23.72       26.61      0.63 o 
  -2  -2   7      507.40      500.63      6.09 o 
  -1  -2   7      569.66      591.68      6.13 o 
   0  -2   7      412.92      391.16      4.85 o 
   1  -2   7       60.24       61.70      1.43 o 
   2  -2   7        4.60        5.64      0.31 o 
   3  -2   7        0.98        1.20      0.22 o 
   4  -2   7      797.24      817.97     10.70 o 
   5  -2   7       65.61       67.89      1.43 o 
   6  -2   7       23.92       21.35      0.88 o 
   7  -2   7       44.50       44.10      1.56 o 
   8  -2   7       26.43       28.48      2.18 o 
  -9  -1   7       68.94       82.80      2.63 o 
  -8  -1   7        1.52        1.27      0.46 o 
  -7  -1   7      235.40      241.60      4.47 o 
  -6  -1   7      155.53      135.20      2.80 o 
  -5  -1   7      877.59      802.49     10.42 o 
  -4  -1   7       12.84        8.88      0.38 o 
  -3  -1   7     1424.46     1459.22     15.53 o 
  -2  -1   7      106.10      131.22      1.74 o 
  -1  -1   7      303.92      308.29      3.15 o 
   0  -1   7        8.68        6.60      0.32 o 
   1  -1   7     2646.76     2669.39     27.99 o 
   2  -1   7      243.46      240.38      2.98 o 
   3  -1   7      115.90      126.93      1.99 o 
   4  -1   7       15.98       12.35      0.51 o 
   5  -1   7        6.06        6.87      0.53 o 
   6  -1   7       56.00       47.24      2.99 o 
   7  -1   7        0.98        2.07      0.54 o 
   8  -1   7       13.34       14.08      1.44 o 
  -9   0   7      184.22      202.07      4.62 o 
  -8   0   7       27.91       30.09      1.44 o 
  -7   0   7      201.97      186.65      4.12 o 
  -6   0   7      723.14      607.83      8.24 o 
  -5   0   7      581.03      553.73      5.96 o 
  -4   0   7        2.89        4.26      0.30 o 
  -3   0   7       39.73       49.60      0.90 o 
  -2   0   7       57.72       66.97      0.93 o 
  -1   0   7      329.70      364.28      4.15 o 
   0   0   7       55.38       61.81      0.90 o 
   1   0   7      656.76      702.13      7.15 o 
   2   0   7      794.51      834.66      9.14 o 
   3   0   7       13.44       11.93      0.47 o 
   4   0   7       41.22       39.00      1.09 o 
   5   0   7       66.52       72.46      1.65 o 
   6   0   7       83.10       84.63      1.90 o 
   7   0   7       22.56       23.21      0.99 o 
   8   0   7       11.12       10.10      1.75 o 
  -9   1   7       13.13       18.77      1.41 o 
  -8   1   7       38.42       42.32      1.68 o 
  -7   1   7       20.74       28.21      1.04 o 
  -6   1   7      366.94      325.37      4.07 o 
  -5   1   7       46.10       44.17      0.90 o 
  -4   1   7        7.76        6.72      0.36 o 
  -3   1   7      445.82      462.59      5.29 o 
  -2   1   7       20.02       25.51      0.49 o 
  -1   1   7     3142.70     3131.22     53.62 o 
   0   1   7     1577.07     1773.15     18.70 o 
   1   1   7     4194.12     3979.62     56.06 o 
   2   1   7        7.91        8.33      0.60 o 
   3   1   7        1.66        1.70      0.37 o 
   4   1   7       82.38       79.72      1.61 o 
   5   1   7      149.26      154.69      3.31 o 
   6   1   7        7.64        6.96      0.76 o 
   7   1   7       10.00       13.43      1.50 o 
  -9   2   7        0.70        1.41      0.66 o 
  -8   2   7       24.84       20.41      1.19 o 
  -7   2   7       62.96       59.55      2.28 o 
  -6   2   7       82.73       65.45      1.27 o 
  -5   2   7      336.77      327.72      4.64 o 
  -4   2   7       77.19       75.68      1.33 o 
  -3   2   7      176.78      183.86      2.15 o 
  -2   2   7       31.22       31.96      0.61 o 
  -1   2   7      131.82      141.25      2.51 o 
   0   2   7      356.15      373.01      5.08 o 
   1   2   7        0.24        0.86      0.22 o 
   2   2   7       77.79       76.21      1.52 o 
   3   2   7      205.05      191.98      4.37 o 
   4   2   7        2.88        5.68      0.76 o 
   5   2   7       40.23       37.69      1.78 o 
   6   2   7       55.33       55.75      2.33 o 
   7   2   7       50.48       54.25      4.49 o 
  -9   3   7        1.84        1.23      0.56 o 
  -8   3   7      317.22      318.16      6.03 o 
  -7   3   7        2.59        3.02      0.39 o 
  -6   3   7       86.21       79.42      1.55 o 
  -5   3   7      122.65      121.51      2.10 o 
  -4   3   7      539.91      536.41      7.27 o 
  -3   3   7       27.70       36.58      1.08 o 
  -2   3   7      149.81      147.18      2.95 o 
  -1   3   7        6.26        5.52      0.77 o 
   0   3   7       26.60       22.90      0.83 o 
   1   3   7      413.39      431.02      7.53 o 
   2   3   7      366.73      357.33      7.85 o 
   3   3   7        0.21        0.47      0.31 o 
   4   3   7       94.70       81.83      3.08 o 
   5   3   7      253.42      266.97      6.11 o 
   6   3   7        4.47        3.11      1.68 o 
  -9   4   7       23.54       22.03      1.68 o 
  -8   4   7       27.20       30.02      1.23 o 
  -7   4   7       27.11       27.27      1.13 o 
  -6   4   7        0.02        0.51      0.52 o 
  -5   4   7      498.23      471.71      8.83 o 
  -4   4   7      651.17      618.47     10.96 o 
  -3   4   7      200.70      194.52      4.07 o 
  -2   4   7       12.21       12.43      0.71 o 
  -1   4   7       16.08       23.08      0.92 o 
   0   4   7      464.65      436.62     10.32 o 
   1   4   7      211.84      201.67      4.14 o 
   2   4   7      107.10      112.10      4.05 o 
   3   4   7      199.17      184.85      4.09 o 
   4   4   7      117.69      118.10      4.19 o 
   5   4   7        4.93        6.48      1.75 o 
  -8   5   7       54.91       52.96      2.11 o 
  -7   5   7       10.14       10.96      0.92 o 
  -6   5   7       45.13       46.66      1.63 o 
  -5   5   7       11.90       12.50      0.98 o 
  -4   5   7       83.53       90.65      2.45 o 
  -3   5   7       26.42       22.65      1.33 o 
  -2   5   7        3.29        3.03      0.64 o 
  -1   5   7       45.70       44.50      2.10 o 
   0   5   7      304.56      306.44      7.87 o 
   1   5   7       15.09       14.15      1.26 o 
   2   5   7      244.09      240.72      6.74 o 
   3   5   7      116.58      119.54      4.27 o 
   4   5   7       31.45       33.92      3.12 o 
  -8   6   7      137.59      135.85      4.32 o 
  -7   6   7       94.67      100.16      2.74 o 
  -6   6   7       12.12       13.35      0.96 o 
  -5   6   7       13.03       15.60      1.94 o 
  -4   6   7       48.54       43.69      2.34 o 
  -3   6   7       77.76       80.92      4.30 o 
  -2   6   7       89.84       81.49      3.15 o 
  -1   6   7        2.24        5.78      0.92 o 
   0   6   7        1.64        2.86      1.00 o 
   1   6   7       10.14        8.66      1.37 o 
   2   6   7       40.44       45.56      2.41 o 
   3   6   7        0.00       -0.57      0.57 o 
  -7   7   7        5.54        5.28      0.78 o 
  -6   7   7       29.14       29.39      1.95 o 
  -5   7   7       38.15       35.18      1.93 o 
  -4   7   7        7.15        6.52      1.37 o 
  -3   7   7        2.18        1.05      0.66 o 
  -2   7   7       70.46       62.05      6.80 o 
  -1   7   7       31.45       29.66      1.87 o 
   0   7   7       76.43       72.94      3.80 o 
   1   7   7        1.47        0.36      0.64 o 
   2   7   7       20.58       18.55      2.49 o 
  -5   8   7       64.46       64.34      2.70 o 
  -4   8   7       25.10       24.16      2.31 o 
  -3   8   7       63.06       61.13      4.61 o 
  -2   8   7        8.44        8.70      1.19 o 
  -1   8   7       10.04       12.38      2.68 o 
   0 -10   8        0.44        0.12      0.62 o 
   1 -10   8       52.55       48.37      2.40 o 
   2 -10   8       10.72       11.60      1.27 o 
   3 -10   8        0.05       -0.38      0.53 o 
   4 -10   8        0.52        0.64      0.68 o 
  -2  -9   8      127.12      133.85      6.51 o 
  -1  -9   8       44.16       44.28      2.14 o 
   0  -9   8       22.38       26.86      1.60 o 
   1  -9   8       97.84      104.40      4.80 o 
   2  -9   8        4.01        4.03      0.98 o 
   3  -9   8       30.72       35.11      1.90 o 
   4  -9   8        2.30        2.82      0.75 o 
   5  -9   8        8.28        9.16      1.60 o 
   6  -9   8       36.40       38.68      1.85 o 
  -4  -8   8        1.47        0.87      0.87 o 
  -3  -8   8        3.82        3.04      0.82 o 
  -2  -8   8        3.81        5.81      1.10 o 
  -1  -8   8      307.57      298.82      6.82 o 
   0  -8   8      133.98      149.23      4.13 o 
   1  -8   8      391.13      384.38      8.59 o 
   2  -8   8       97.68       92.75      2.82 o 
   3  -8   8      186.05      183.54      4.58 o 
   4  -8   8        0.99        0.78      0.57 o 
   5  -8   8       10.61       13.07      0.91 o 
   6  -8   8        8.87        8.53      1.04 o 
   7  -8   8        0.62        1.39      0.75 o 
  -5  -7   8       22.97       21.20      2.62 o 
  -4  -7   8      157.94      163.04      7.98 o 
  -3  -7   8        3.02        2.58      0.71 o 
  -2  -7   8      421.61      397.97      8.56 o 
  -1  -7   8       17.44       22.74      1.37 o 
   0  -7   8      130.07      136.48      3.11 o 
   1  -7   8        3.93        3.62      0.59 o 
   2  -7   8      486.19      492.41      9.58 o 
   3  -7   8       87.53       88.82      2.75 o 
   4  -7   8        8.98       10.63      1.32 o 
   5  -7   8        4.18        4.04      0.60 o 
   6  -7   8       14.19       14.83      1.06 o 
   7  -7   8      101.48      105.86      2.95 o 
  -6  -6   8      130.07      114.35      6.61 o 
  -5  -6   8       34.18       37.09      2.52 o 
  -4  -6   8       36.48       35.24      2.25 o 
  -3  -6   8        8.92        7.31      1.11 o 
  -2  -6   8       41.88       48.74      2.30 o 
  -1  -6   8       10.71        4.68      0.75 o 
   0  -6   8        1.95        2.58      0.50 o 
   1  -6   8       84.67       77.29      2.76 o 
   2  -6   8      200.84      210.16      5.64 o 
   3  -6   8       31.74       28.71      1.48 o 
   4  -6   8      192.13      181.70      5.08 o 
   5  -6   8      104.59      101.51      2.97 o 
   6  -6   8       55.89       55.89      2.15 o 
   7  -6   8      196.80      189.15      4.21 o 
   8  -6   8      113.02      113.01      3.71 o 
  -7  -5   8       80.00       67.22      5.11 o 
  -6  -5   8       58.86       55.31      3.12 o 
  -5  -5   8      118.65      114.27      4.44 o 
  -4  -5   8        5.93        6.02      1.08 o 
  -3  -5   8      280.26      269.12      9.35 o 
  -2  -5   8      309.24      265.55      5.93 o 
  -1  -5   8      196.64      210.92      4.00 o 
   0  -5   8      323.09      326.60      6.39 o 
   1  -5   8        1.95        0.82      0.36 o 
   2  -5   8      558.75      499.96      9.50 o 
   3  -5   8      225.16      222.21      7.46 o 
   4  -5   8      438.31      420.85      7.01 o 
   5  -5   8        0.44       -0.02      0.29 o 
   6  -5   8       71.14       66.75      1.79 o 
   7  -5   8       13.24       11.99      1.02 o 
   8  -5   8       17.02       17.31      1.25 o 
  -7  -4   8        0.61        0.44      0.79 o 
  -6  -4   8       23.18       21.93      1.98 o 
  -5  -4   8       92.04       84.25      3.57 o 
  -4  -4   8       84.08       79.37      3.21 o 
  -3  -4   8       88.23       93.79      3.74 o 
  -2  -4   8      484.76      465.26      7.55 o 
  -1  -4   8        1.74        1.24      0.32 o 
   0  -4   8      113.24      103.17      1.92 o 
   1  -4   8       20.25       21.59      0.79 o 
   2  -4   8       71.48       71.62      1.73 o 
   3  -4   8       84.30       82.00      1.69 o 
   4  -4   8       80.33       77.00      1.47 o 
   5  -4   8        0.11        0.64      0.27 o 
   6  -4   8        5.65        6.22      0.53 o 
   7  -4   8       10.51        9.84      0.69 o 
   8  -4   8       16.83       18.40      1.24 o 
  -8  -3   8       12.80        9.98      2.37 o 
  -7  -3   8      355.00      340.87     10.10 o 
  -6  -3   8       18.52       15.35      1.59 o 
  -5  -3   8      327.97      302.68      6.26 o 
  -4  -3   8        1.66        2.98      0.51 o 
  -3  -3   8     1235.55     1187.41     19.99 o 
  -2  -3   8      575.50      609.41      8.29 o 
  -1  -3   8      118.48      112.49      1.97 o 
   0  -3   8       73.45       77.94      1.09 o 
   1  -3   8      214.02      200.90      2.58 o 
   2  -3   8      185.89      168.35      2.24 o 
   3  -3   8      117.17      121.74      1.96 o 
   4  -3   8       86.48       83.00      1.57 o 
   5  -3   8       27.80       29.01      0.93 o 
   6  -3   8       44.74       43.97      1.30 o 
   7  -3   8       41.86       38.09      1.28 o 
   8  -3   8        8.74       11.79      0.99 o 
  -8  -2   8        4.85        6.94      1.13 o 
  -7  -2   8      131.12      126.96      2.79 o 
  -6  -2   8      120.51      117.76      2.47 o 
  -5  -2   8       11.97       13.09      0.68 o 
  -4  -2   8       60.49       60.25      1.46 o 
  -3  -2   8        0.07        0.82      0.38 o 
  -2  -2   8      349.56      370.68      4.39 o 
  -1  -2   8       19.59       21.78      0.74 o 
   0  -2   8        9.75       11.13      0.48 o 
   1  -2   8       86.87      110.76      1.78 o 
   2  -2   8       63.80       61.26      1.11 o 
   3  -2   8      143.81      144.23      2.23 o 
   4  -2   8      248.31      250.72      3.32 o 
   5  -2   8      156.35      152.30      2.68 o 
   6  -2   8       29.41       30.63      1.05 o 
   7  -2   8       13.72       15.61      0.98 o 
   8  -2   8       59.12       65.78      2.17 o 
  -9  -1   8       96.94      105.60      3.17 o 
  -8  -1   8        3.65        5.11      0.68 o 
  -7  -1   8       63.57       64.64      1.98 o 
  -6  -1   8      111.35      115.27      2.52 o 
  -5  -1   8      301.31      279.27      4.11 o 
  -4  -1   8       20.53       24.79      0.63 o 
  -3  -1   8      785.31      742.58      8.20 o 
  -2  -1   8       91.18      106.74      1.45 o 
  -1  -1   8     2179.33     2151.92     19.98 o 
   0  -1   8        4.65        7.47      0.36 o 
   1  -1   8        0.16        2.57      0.34 o 
   2  -1   8      249.76      275.87      3.41 o 
   3  -1   8      282.64      262.53      3.35 o 
   4  -1   8        7.47        8.09      0.48 o 
   5  -1   8      107.03      108.60      2.22 o 
   6  -1   8       25.55       27.34      1.18 o 
   7  -1   8      127.43      122.42      2.84 o 
   8  -1   8       48.38       51.12      1.85 o 
  -9   0   8        0.11        0.68      0.57 o 
  -8   0   8       59.93       52.36      1.90 o 
  -7   0   8       96.34       89.92      2.48 o 
  -6   0   8       77.78       86.95      1.92 o 
  -5   0   8       13.90       19.65      0.59 o 
  -4   0   8      141.32      129.76      1.89 o 
  -3   0   8       18.99       27.76      0.66 o 
  -2   0   8        5.86        7.28      0.30 o 
  -1   0   8      404.54      422.83      4.84 o 
   0   0   8       17.37       12.48      0.38 o 
   1   0   8       86.92      101.55      1.46 o 
   2   0   8       32.10       36.74      0.78 o 
   3   0   8      116.15      112.25      1.81 o 
   4   0   8      376.42      360.37      5.31 o 
   5   0   8      169.27      158.17      2.87 o 
   6   0   8       27.42       28.25      1.02 o 
   7   0   8        1.31        1.59      0.40 o 
  -9   1   8        4.46        5.67      0.92 o 
  -8   1   8      104.21      102.51      3.26 o 
  -7   1   8       22.46       22.44      0.98 o 
  -6   1   8       79.25       88.52      1.65 o 
  -5   1   8        0.16        0.17      0.25 o 
  -4   1   8      461.24      415.35      4.93 o 
  -3   1   8      570.16      622.43      6.99 o 
  -2   1   8      606.11      632.08      6.12 o 
  -1   1   8       60.98       57.02      0.79 o 
   0   1   8       69.83       85.05      1.29 o 
   1   1   8      654.53      650.36      7.07 o 
   2   1   8       17.73       21.89      0.69 o 
   3   1   8      885.03      833.92     10.99 o 
   4   1   8      493.32      450.56      6.37 o 
   5   1   8      152.85      159.90      3.46 o 
   6   1   8        7.31        6.38      0.78 o 
   7   1   8       16.62       14.00      1.59 o 
  -9   2   8        8.72       10.54      1.10 o 
  -8   2   8        4.52        3.82      0.62 o 
  -7   2   8       17.34       20.08      1.06 o 
  -6   2   8        0.00        0.27      0.26 o 
  -5   2   8      399.42      359.47      5.14 o 
  -4   2   8      312.88      311.93      4.48 o 
  -3   2   8      832.24      815.18     10.47 o 
  -2   2   8       74.70       61.93      1.02 o 
  -1   2   8       94.58       89.79      1.85 o 
   0   2   8      737.14      740.82      9.67 o 
   1   2   8       69.56       60.39      1.51 o 
   2   2   8       10.48       11.47      0.59 o 
   3   2   8       16.03       15.36      1.03 o 
   4   2   8       29.09       23.57      1.39 o 
   5   2   8       10.07       11.06      1.06 o 
   6   2   8       11.56       14.31      1.28 o 
  -9   3   8        5.63        8.71      0.81 o 
  -8   3   8       62.62       66.19      1.94 o 
  -7   3   8       28.23       28.66      0.91 o 
  -6   3   8      238.72      245.34      3.53 o 
  -5   3   8       59.00       63.18      2.21 o 
  -4   3   8     1836.51     1851.06     23.13 o 
  -3   3   8       44.60       42.95      1.25 o 
  -2   3   8       72.99       69.50      2.24 o 
  -1   3   8        2.51        3.73      0.61 o 
   0   3   8      983.18      975.92     16.45 o 
   1   3   8       33.76       30.84      1.19 o 
   2   3   8       55.71       55.42      1.93 o 
   3   3   8       44.27       45.62      1.71 o 
   4   3   8        0.48        0.42      0.49 o 
   5   3   8       13.56       14.17      1.25 o 
   6   3   8       15.35       13.79      2.18 o 
  -8   4   8       13.40       13.89      1.72 o 
  -7   4   8       99.83      100.16      2.75 o 
  -6   4   8       35.49       32.35      1.34 o 
  -5   4   8      306.42      302.79      6.18 o 
  -4   4   8        0.25       -0.04      0.35 o 
  -3   4   8        1.43        2.12      0.48 o 
  -2   4   8       34.66       34.26      2.64 o 
  -1   4   8      419.07      383.80      8.00 o 
   0   4   8       55.42       47.23      1.52 o 
   1   4   8       24.51       22.81      1.08 o 
   2   4   8      148.91      145.43      3.43 o 
   3   4   8       47.81       44.17      1.68 o 
   4   4   8       27.16       27.14      1.98 o 
   5   4   8      143.43      169.35      8.23 o 
  -8   5   8        1.91        2.26      0.67 o 
  -7   5   8       18.48       20.49      1.38 o 
  -6   5   8       37.09       36.53      1.52 o 
  -5   5   8        0.05        0.11      0.39 o 
  -4   5   8      152.90      158.21      3.71 o 
  -3   5   8        2.10        1.60      0.45 o 
  -2   5   8       83.51       76.54      3.00 o 
  -1   5   8        0.39        0.39      0.48 o 
   0   5   8      161.37      149.65      9.54 o 
   1   5   8      131.84      125.54      4.26 o 
   2   5   8      337.64      327.14      8.73 o 
   3   5   8        5.72        6.57      0.77 o 
   4   5   8       80.03       85.66      3.75 o 
  -7   6   8       24.85       26.17      1.41 o 
  -6   6   8       32.59       32.51      1.48 o 
  -5   6   8      252.32      257.74      7.22 o 
  -4   6   8       35.85       37.85      2.13 o 
  -3   6   8      148.03      144.31      4.76 o 
  -2   6   8      134.75      117.64      4.13 o 
  -1   6   8      104.46       93.73      3.56 o 
   0   6   8        0.29        0.75      0.62 o 
   1   6   8      165.27      180.46      5.75 o 
   2   6   8      145.69      148.94      5.11 o 
   3   6   8        8.19        8.04      1.43 o 
  -6   7   8        1.95        2.17      0.61 o 
  -5   7   8      129.58      134.35      5.11 o 
  -4   7   8       85.71       90.72      3.77 o 
  -3   7   8      204.48      200.37      7.67 o 
  -2   7   8       51.78       53.71      2.67 o 
  -1   7   8       26.64       26.00      1.85 o 
   0   7   8        0.00        0.05      0.64 o 
   1   7   8       45.52       47.07      2.64 o 
  -4   8   8       28.12       27.70      2.31 o 
  -3   8   8        1.54        2.34      0.92 o 
  -2   8   8        0.00        0.47      0.66 o 
   0 -10   9        9.79        8.73      1.50 o 
   1 -10   9        0.38        0.62      0.75 o 
   2 -10   9       22.95       21.32      2.12 o 
   3 -10   9       94.67       97.67      3.87 o 
   4 -10   9        4.89        4.64      1.06 o 
  -2  -9   9       87.93       99.14      5.11 o 
  -1  -9   9       20.10       23.08      1.62 o 
   0  -9   9        8.44       10.27      1.80 o 
   1  -9   9        2.83        2.20      0.77 o 
   2  -9   9      142.73      157.62      4.24 o 
   3  -9   9        0.14        1.94      0.70 o 
   4  -9   9        0.01        0.34      0.99 o 
   5  -9   9       38.28       36.20      2.07 o 
   6  -9   9        1.30        0.96      0.68 o 
  -4  -8   9       22.06       26.19      2.74 o 
  -3  -8   9       24.32       20.77      1.63 o 
  -2  -8   9       50.98       57.03      2.49 o 
  -1  -8   9        6.80        8.91      1.07 o 
   0  -8   9       16.05       16.87      1.33 o 
   1  -8   9        0.13       -0.42      0.42 o 
   2  -8   9       52.65       50.53      2.03 o 
   3  -8   9      405.97      372.83      7.92 o 
   4  -8   9      257.80      245.79      5.91 o 
   5  -8   9       81.82       90.43      3.14 o 
   6  -8   9       61.54       59.95      2.08 o 
   7  -8   9       79.55       76.82      5.74 o 
  -5  -7   9        8.03        8.48      1.87 o 
  -4  -7   9      438.78      459.16     17.08 o 
  -3  -7   9       91.41       83.73      3.08 o 
  -2  -7   9       20.07       21.59      1.51 o 
  -1  -7   9      122.24      111.74      3.38 o 
   0  -7   9      166.28      177.71      3.84 o 
   1  -7   9       58.82       54.41      2.24 o 
   2  -7   9      151.05      153.25      3.95 o 
   3  -7   9        8.35        9.11      0.95 o 
   4  -7   9      117.79      114.77      4.18 o 
   5  -7   9        4.65        3.99      0.68 o 
   6  -7   9       53.78       54.64      2.70 o 
   7  -7   9        6.54        6.43      1.07 o 
  -6  -6   9       51.62       51.13      4.24 o 
  -5  -6   9       42.20       38.48      2.57 o 
  -4  -6   9      504.96      485.72     14.28 o 
  -3  -6   9      114.35      117.08      3.63 o 
  -2  -6   9       47.33       51.08      2.15 o 
  -1  -6   9        0.20       -0.18      0.29 o 
   0  -6   9      105.78      118.59      2.78 o 
   1  -6   9       19.49       18.69      1.18 o 
   2  -6   9      450.08      458.96      9.04 o 
   3  -6   9      122.37      129.32      3.51 o 
   4  -6   9       87.57       83.57      2.78 o 
   5  -6   9       56.11       52.72      1.76 o 
   6  -6   9        9.76        8.62      0.88 o 
   7  -6   9        4.43        4.84      0.79 o 
  -7  -5   9      272.80      272.73     12.10 o 
  -6  -5   9        0.25        1.60      0.87 o 
  -5  -5   9      114.98      117.76      5.30 o 
  -4  -5   9      155.42      161.30      5.32 o 
  -3  -5   9       61.18       58.28      2.72 o 
  -2  -5   9       13.00       13.47      1.10 o 
  -1  -5   9      492.12      486.81      8.04 o 
   0  -5   9        2.03        4.42      0.53 o 
   1  -5   9        2.36        4.07      0.61 o 
   2  -5   9      421.93      406.07      8.01 o 
   3  -5   9       40.17       40.63      3.74 o 
   4  -5   9       60.45       58.31      1.49 o 
   5  -5   9       82.75       79.74      1.89 o 
   6  -5   9      143.18      141.75      3.21 o 
   7  -5   9        0.00        0.27      0.44 o 
   8  -5   9      156.97      166.19      5.33 o 
  -7  -4   9       16.22       14.10      1.85 o 
  -6  -4   9        4.41        5.62      1.23 o 
  -5  -4   9        1.51        0.65      1.12 o 
  -4  -4   9      127.44      117.51      4.18 o 
  -3  -4   9       81.17       86.07      3.30 o 
  -2  -4   9      169.30      160.92      5.10 o 
  -1  -4   9        0.07        0.46      0.24 o 
   0  -4   9        4.05        3.39      0.37 o 
   1  -4   9      204.84      210.83      3.74 o 
   2  -4   9      169.94      163.74      3.17 o 
   3  -4   9       49.38       45.36      1.00 o 
   4  -4   9      251.09      245.10      3.49 o 
   5  -4   9      465.91      456.25      8.57 o 
   6  -4   9        7.13        6.74      0.61 o 
   7  -4   9       40.33       42.05      1.37 o 
   8  -4   9       64.10       68.83      2.59 o 
  -7  -3   9      136.37      143.59      6.36 o 
  -6  -3   9      101.02       94.21      3.92 o 
  -5  -3   9      403.88      381.97     11.35 o 
  -4  -3   9      114.06      105.27      2.77 o 
  -3  -3   9     2035.46     1985.94     32.93 o 
  -2  -3   9      880.38      905.71      9.83 o 
  -1  -3   9     1874.86     1832.05     19.38 o 
   0  -3   9       19.36       37.27      0.73 o 
   1  -3   9     1031.20     1058.28     12.54 o 
   2  -3   9       50.84       56.80      1.78 o 
   3  -3   9       92.35       85.84      1.58 o 
   4  -3   9        0.25        0.14      0.23 o 
   5  -3   9      107.68      113.16      2.07 o 
   6  -3   9        0.21        0.36      0.36 o 
   7  -3   9       18.65       19.81      0.97 o 
   8  -3   9       80.97       80.99      2.53 o 
  -8  -2   9      214.75      240.90      6.89 o 
  -7  -2   9       65.75       71.64      1.83 o 
  -6  -2   9       46.17       45.69      1.37 o 
  -5  -2   9      584.01      546.32      8.47 o 
  -4  -2   9      393.45      391.85      6.25 o 
  -3  -2   9       83.46       87.07      1.64 o 
  -2  -2   9      346.89      359.61      4.34 o 
  -1  -2   9      759.81      780.34      8.74 o 
   0  -2   9      350.37      377.52      4.43 o 
   1  -2   9       16.82       14.38      0.56 o 
   2  -2   9       39.23       44.75      0.94 o 
   3  -2   9      260.06      250.40      3.52 o 
   4  -2   9       60.80       63.14      1.59 o 
   5  -2   9       84.07       84.45      1.91 o 
   6  -2   9        0.78       -0.23      0.35 o 
   7  -2   9       96.61       96.61      2.47 o 
   8  -2   9       70.41       70.35      2.30 o 
  -8  -1   9      424.06      462.42     13.49 o 
  -7  -1   9       68.45       62.11      1.98 o 
  -6  -1   9      225.95      225.44      4.17 o 
  -5  -1   9       20.86       15.36      0.76 o 
  -4  -1   9      390.35      367.65      4.72 o 
  -3  -1   9      247.76      249.41      3.14 o 
  -2  -1   9      240.95      256.22      3.14 o 
  -1  -1   9      167.25      152.44      1.91 o 
   0  -1   9       64.69       82.03      1.44 o 
   1  -1   9      982.02     1013.63     11.03 o 
   2  -1   9       29.56       31.78      0.77 o 
   3  -1   9       96.71       92.95      1.57 o 
   4  -1   9        1.87        0.92      0.28 o 
   5  -1   9       62.51       60.88      1.72 o 
   6  -1   9       12.64       12.90      0.85 o 
   7  -1   9      117.66      118.90      2.80 o 
  -9   0   9       55.31       65.28      2.59 o 
  -8   0   9        1.64        0.67      0.87 o 
  -7   0   9       28.39       25.12      1.43 o 
  -6   0   9       14.61       11.06      0.67 o 
  -5   0   9        0.86        1.94      0.35 o 
  -4   0   9       31.41       31.10      0.83 o 
  -3   0   9       12.74       15.64      0.53 o 
  -2   0   9       33.13       32.78      0.64 o 
  -1   0   9      588.59      580.36      6.06 o 
   0   0   9      570.42      586.17      6.11 o 
   1   0   9        0.77        0.98      0.31 o 
   2   0   9       12.32       12.05      0.49 o 
   3   0   9      220.48      226.80      3.59 o 
   4   0   9      439.64      434.71      7.15 o 
   5   0   9        0.12        0.57      0.33 o 
   6   0   9       30.63       28.74      1.73 o 
   7   0   9        0.83        1.30      0.68 o 
  -9   1   9       86.26       99.03      3.39 o 
  -8   1   9      211.34      206.78      5.42 o 
  -7   1   9       30.87       29.16      1.25 o 
  -6   1   9      327.17      315.93      6.04 o 
  -5   1   9       14.50       15.55      0.68 o 
  -4   1   9      432.21      433.31      5.50 o 
  -3   1   9        0.16        0.46      0.17 o 
  -2   1   9      470.13      450.11      4.78 o 
  -1   1   9      111.34      121.16      1.79 o 
   0   1   9      871.21      845.37      9.89 o 
   1   1   9      120.61      109.83      1.97 o 
   2   1   9      520.77      523.05      6.46 o 
   3   1   9      551.61      537.72      7.53 o 
   4   1   9       63.59       65.17      1.88 o 
   5   1   9      146.12      136.43      4.75 o 
   6   1   9        4.22        5.02      0.99 o 
  -9   2   9        1.88        1.56      0.66 o 
  -8   2   9        1.91        3.24      0.59 o 
  -7   2   9       60.63       63.60      1.90 o 
  -6   2   9        1.67        1.17      0.34 o 
  -5   2   9       22.08       20.14      0.79 o 
  -4   2   9      339.73      316.15      4.59 o 
  -3   2   9     1210.44     1139.98     14.43 o 
  -2   2   9       53.65       40.11      0.93 o 
  -1   2   9        2.88        2.17      0.35 o 
   0   2   9        8.09       10.68      0.72 o 
   1   2   9        5.55        9.03      0.52 o 
   2   2   9        6.56        5.89      0.57 o 
   3   2   9        3.22        2.17      0.60 o 
   4   2   9      111.68       94.51      3.00 o 
   5   2   9        1.81        2.71      0.76 o 
   6   2   9        6.46        6.98      1.06 o 
  -8   3   9       40.79       43.52      1.54 o 
  -7   3   9       17.67       16.90      0.74 o 
  -6   3   9      248.50      240.36      5.20 o 
  -5   3   9       24.00       24.35      1.06 o 
  -4   3   9       29.14       33.80      2.27 o 
  -3   3   9      105.17       90.34      2.42 o 
  -2   3   9      400.42      377.04      7.07 o 
  -1   3   9        6.59        8.18      0.89 o 
   0   3   9      112.12      114.69      2.80 o 
   1   3   9      150.60      146.28      3.36 o 
   2   3   9      112.53      116.23      4.32 o 
   3   3   9       37.75       42.36      1.69 o 
   4   3   9       60.55       59.87      3.99 o 
   5   3   9        7.17        6.46      1.19 o 
  -8   4   9        0.44        0.90      0.87 o 
  -7   4   9      149.66      154.18      3.50 o 
  -6   4   9      266.69      265.38      5.82 o 
  -5   4   9      399.81      393.84      7.72 o 
  -4   4   9       10.03       11.73      0.89 o 
  -3   4   9      196.82      194.36      4.27 o 
  -2   4   9       35.29       37.40      1.40 o 
  -1   4   9       22.78       11.42      0.80 o 
   0   4   9        5.38        9.11      1.18 o 
   1   4   9      137.68      140.63      3.35 o 
   2   4   9        1.60        3.04      0.57 o 
   3   4   9        4.22        6.34      0.96 o 
   4   4   9        4.23        5.12      1.10 o 
  -8   5   9        8.72       11.32      1.32 o 
  -7   5   9       18.31       15.20      1.10 o 
  -6   5   9       10.43       10.22      0.89 o 
  -5   5   9       37.89       38.88      1.67 o 
  -4   5   9       11.26       10.76      1.32 o 
  -3   5   9      236.62      218.73      6.61 o 
  -2   5   9        4.03        2.76      0.70 o 
  -1   5   9       30.62       29.41      1.86 o 
   0   5   9       58.22       58.52      4.43 o 
   1   5   9        2.10        1.45      0.75 o 
   2   5   9        0.22        0.33      0.51 o 
   3   5   9        3.21        3.43      1.01 o 
  -7   6   9        0.35        0.67      0.54 o 
  -6   6   9       30.00       32.79      1.53 o 
  -5   6   9       18.76       18.04      1.75 o 
  -4   6   9        0.46        0.59      0.53 o 
  -3   6   9       50.80       55.87      2.73 o 
  -2   6   9       24.17       24.54      3.49 o 
  -1   6   9       10.76       12.05      1.31 o 
   0   6   9       11.30        8.41      1.22 o 
   1   6   9        9.46        8.18      2.24 o 
   2   6   9        0.09       -0.05      0.62 o 
  -5   7   9       35.29       30.21      1.63 o 
  -4   7   9       17.37       17.21      1.74 o 
  -3   7   9      207.20      206.10     15.65 o 
  -2   7   9       30.34       34.58      2.21 o 
  -1   7   9       47.51       46.50      2.58 o 
   0   7   9       73.79       69.13      3.26 o 
   0 -10  10       36.27       31.18      2.62 o 
   1 -10  10       89.50       87.79      4.61 o 
   2 -10  10       25.70       25.19      2.37 o 
   3 -10  10       23.25       24.37      1.95 o 
  -2  -9  10       67.87       86.67      4.86 o 
  -1  -9  10        6.10        7.76      1.13 o 
   0  -9  10      254.88      261.72      6.47 o 
   1  -9  10       61.71       59.48      2.90 o 
   2  -9  10      224.58      232.31      5.69 o 
   3  -9  10      129.23      120.42      3.72 o 
   4  -9  10      285.26      274.83      7.03 o 
   5  -9  10        9.40       11.48      1.56 o 
  -4  -8  10       63.17       62.85      4.36 o 
  -3  -8  10       41.94       46.87      2.40 o 
  -2  -8  10        5.71        4.71      0.89 o 
  -1  -8  10        3.98        5.68      0.92 o 
   0  -8  10       69.82       66.27      2.62 o 
   1  -8  10       16.42       17.49      1.26 o 
   2  -8  10       93.64       94.06      3.03 o 
   3  -8  10      659.57      623.24     12.22 o 
   4  -8  10      203.27      181.15      7.40 o 
   5  -8  10       38.42       39.02      2.88 o 
   6  -8  10       26.79       28.90      1.65 o 
  -5  -7  10        2.39        2.00      1.12 o 
  -4  -7  10       21.69       22.10      1.73 o 
  -3  -7  10      489.39      465.11     10.13 o 
  -2  -7  10        3.17        1.76      0.64 o 
  -1  -7  10      179.52      171.85      4.62 o 
   0  -7  10        2.52        1.67      0.60 o 
   1  -7  10        1.39        1.15      0.52 o 
   2  -7  10       45.35       40.37      1.84 o 
   3  -7  10      196.54      188.14      4.87 o 
   4  -7  10       53.14       51.74      2.22 o 
   5  -7  10        0.20       -0.05      0.40 o 
   6  -7  10        7.62        9.25      0.91 o 
   7  -7  10        2.64        1.89      0.75 o 
  -6  -6  10       16.53       15.46      2.49 o 
  -5  -6  10        0.03       -0.42      0.66 o 
  -4  -6  10       27.85       30.36      2.22 o 
  -3  -6  10       12.31       11.47      1.19 o 
  -2  -6  10       12.79       13.18      1.17 o 
  -1  -6  10        7.70        9.35      1.17 o 
   0  -6  10       35.55       27.54      1.22 o 
   1  -6  10      123.89      119.49      3.25 o 
   2  -6  10        5.59        5.93      0.81 o 
   3  -6  10      149.87      146.46      3.86 o 
   4  -6  10      151.73      141.48      3.17 o 
   5  -6  10        9.06        8.61      0.82 o 
   6  -6  10       11.65       10.09      0.93 o 
   7  -6  10        0.97        0.64      0.78 o 
  -6  -5  10       10.85       12.95      1.93 o 
  -5  -5  10      300.92      290.83      8.50 o 
  -4  -5  10      188.45      178.08      5.81 o 
  -3  -5  10      997.14      976.13     18.21 o 
  -2  -5  10        2.05        1.29      0.49 o 
  -1  -5  10       65.77       55.28      1.67 o 
   0  -5  10       23.41       21.93      1.05 o 
   1  -5  10      110.57      103.32      2.84 o 
   2  -5  10       11.64       11.77      0.98 o 
   3  -5  10      502.44      494.21      9.64 o 
   4  -5  10       70.15       66.16      1.91 o 
   5  -5  10      196.74      195.78      3.51 o 
   6  -5  10       15.21       16.06      0.93 o 
   7  -5  10       16.43       15.57      1.67 o 
  -7  -4  10        4.08        3.61      1.19 o 
  -6  -4  10       33.13       29.71      2.29 o 
  -5  -4  10      141.98      136.31      5.86 o 
  -4  -4  10       70.80       69.41      3.68 o 
  -3  -4  10        0.10       -0.03      0.40 o 
  -2  -4  10        6.21        6.60      0.81 o 
  -1  -4  10       37.60       35.53      1.01 o 
   0  -4  10       22.94       28.15      1.00 o 
   1  -4  10       52.53       56.76      1.53 o 
   2  -4  10       10.73       11.32      0.66 o 
   3  -4  10       78.73       72.94      1.41 o 
   4  -4  10        0.02        0.11      0.24 o 
   5  -4  10       11.75       13.04      0.68 o 
   6  -4  10        1.29        0.96      0.42 o 
   7  -4  10        0.32        0.24      0.41 o 
  -7  -3  10       54.14       57.99      3.26 o 
  -6  -3  10      247.49      250.68      5.69 o 
  -5  -3  10        4.78        7.60      1.14 o 
  -4  -3  10        7.65        7.38      0.89 o 
  -3  -3  10      820.42      771.78     10.35 o 
  -2  -3  10      107.27      117.72      1.89 o 
  -1  -3  10       92.60       92.24      1.57 o 
   0  -3  10      219.19      224.34      4.14 o 
   1  -3  10      309.22      295.07      3.89 o 
   2  -3  10      108.20      108.23      2.04 o 
   3  -3  10      281.32      267.22      3.74 o 
   4  -3  10        1.44        1.94      0.38 o 
   5  -3  10       58.75       58.28      1.51 o 
   6  -3  10        0.26       -0.07      0.47 o 
   7  -3  10       25.41       28.24      1.49 o 
  -8  -2  10        7.34        8.87      1.43 o 
  -7  -2  10        0.55        2.19      0.63 o 
  -6  -2  10       10.17        8.37      0.76 o 
  -5  -2  10       58.51       48.90      1.40 o 
  -4  -2  10      100.74       99.64      2.18 o 
  -3  -2  10      237.00      235.13      3.33 o 
  -2  -2  10      143.21      135.64      1.99 o 
  -1  -2  10      158.68      166.51      2.53 o 
   0  -2  10      841.77      881.82      9.73 o 
   1  -2  10        1.73        0.59      0.20 o 
   2  -2  10       70.14       66.11      1.25 o 
   3  -2  10        9.25       11.34      0.54 o 
   4  -2  10        5.60        5.99      0.48 o 
   5  -2  10       15.26       12.06      0.71 o 
   6  -2  10        0.08        0.19      0.40 o 
   7  -2  10       33.25       35.13      1.47 o 
  -8  -1  10      123.89      115.42      6.31 o 
  -7  -1  10        0.96        0.17      0.49 o 
  -6  -1  10       94.23       98.46      2.60 o 
  -5  -1  10      114.19      107.08      2.37 o 
  -4  -1  10      306.36      294.33      3.93 o 
  -3  -1  10        0.19        0.09      0.16 o 
  -2  -1  10      199.64      188.61      2.35 o 
  -1  -1  10      154.92      153.89      1.97 o 
   0  -1  10      814.76      814.17      9.01 o 
   1  -1  10       20.21       26.24      0.70 o 
   2  -1  10       96.77      110.10      1.74 o 
   3  -1  10      370.66      368.63      4.87 o 
   4  -1  10      185.11      183.89      3.21 o 
   5  -1  10      209.14      198.51      3.83 o 
   6  -1  10        1.13        0.04      0.40 o 
   7  -1  10       30.92       31.88      1.46 o 
  -8   0  10       16.63       21.58      3.06 o 
  -7   0  10      116.37      110.32      3.35 o 
  -6   0  10       42.64       34.44      1.24 o 
  -5   0  10      409.27      340.46      5.42 o 
  -4   0  10      343.80      325.70      4.05 o 
  -3   0  10       66.35       76.61      1.24 o 
  -2   0  10     1284.68     1341.27     13.46 o 
  -1   0  10       10.18       10.62      0.40 o 
   0   0  10       30.78       30.17      0.66 o 
   1   0  10        4.69        4.10      0.30 o 
   2   0  10      404.97      403.49      5.76 o 
   3   0  10        5.67        7.24      0.54 o 
   4   0  10       39.53       38.37      1.17 o 
   5   0  10       43.15       42.76      1.27 o 
   6   0  10      141.33      145.97      3.02 o 
   7   0  10       17.85       20.24      1.81 o 
  -8   1  10       24.26       29.82      2.43 o 
  -7   1  10      164.88      153.61      3.40 o 
  -6   1  10       69.50       80.11      2.49 o 
  -5   1  10      105.73       85.23      1.77 o 
  -4   1  10       20.88       25.17      0.88 o 
  -3   1  10      206.32      228.50      2.86 o 
  -2   1  10      840.65      855.95     11.03 o 
  -1   1  10       19.47       19.41      0.68 o 
   0   1  10      271.75      260.92      3.48 o 
   1   1  10      825.31      809.39      9.62 o 
   2   1  10      972.56      957.51     12.55 o 
   3   1  10        8.92        9.99      0.75 o 
   4   1  10       13.34       11.66      0.87 o 
   5   1  10       97.92       93.13      2.56 o 
   6   1  10      101.89      104.68      3.25 o 
  -8   2  10        2.57        2.30      0.52 o 
  -7   2  10      100.94      105.77      2.65 o 
  -6   2  10      127.37      136.67      2.53 o 
  -5   2  10       48.43       48.56      1.52 o 
  -4   2  10       99.23       91.39      1.80 o 
  -3   2  10       28.00       22.24      0.75 o 
  -2   2  10       29.30       27.15      0.97 o 
  -1   2  10      175.70      163.49      3.09 o 
   0   2  10      240.88      206.83      3.69 o 
   1   2  10     1112.45     1084.69     15.68 o 
   2   2  10       11.71       11.78      0.88 o 
   3   2  10        0.35       -0.16      0.48 o 
   4   2  10        0.04        0.31      0.57 o 
   5   2  10        7.25        7.44      1.68 o 
  -8   3  10        6.54        8.97      1.10 o 
  -7   3  10      247.26      267.67      7.94 o 
  -6   3  10        0.40        1.06      0.45 o 
  -5   3  10       11.61       12.12      1.04 o 
  -4   3  10       11.28       11.76      0.86 o 
  -3   3  10       44.84       37.62      1.49 o 
  -2   3  10       22.42       25.30      1.41 o 
  -1   3  10      134.97      136.53      3.26 o 
   0   3  10       38.92       33.32      2.86 o 
   1   3  10        8.45       10.36      1.03 o 
   2   3  10       84.69       83.40      2.42 o 
   3   3  10        5.83        6.38      2.24 o 
   4   3  10        0.13        0.15      0.66 o 
   5   3  10       72.80       71.59      4.30 o 
  -8   4  10       79.25       76.04      7.48 o 
  -7   4  10        7.98       10.49      0.94 o 
  -6   4  10        0.77        0.49      0.55 o 
  -5   4  10       18.67       17.08      1.79 o 
  -4   4  10       26.75       23.97      1.56 o 
  -3   4  10        7.24        6.68      0.70 o 
  -2   4  10       21.45       17.30      1.00 o 
  -1   4  10      407.42      384.82      7.35 o 
   0   4  10        5.14        2.46      0.54 o 
   1   4  10       47.53       51.76      2.71 o 
   2   4  10       91.80       97.30      2.78 o 
   3   4  10      183.42      182.64      4.46 o 
   4   4  10       13.58       12.00      1.54 o 
  -7   5  10      183.31      196.14      4.75 o 
  -6   5  10       14.15       16.86      1.27 o 
  -5   5  10       62.69       59.57      2.21 o 
  -4   5  10       56.37       65.94      2.39 o 
  -3   5  10       64.19       67.08      2.20 o 
  -2   5  10       29.66       30.31      1.40 o 
  -1   5  10       33.65       29.66      1.70 o 
   0   5  10        8.61       10.17      1.07 o 
   1   5  10       35.33       32.52      1.80 o 
   2   5  10       46.83       42.51      1.77 o 
   3   5  10       11.91        9.39      1.14 o 
  -6   6  10       73.28       77.19      2.72 o 
  -5   6  10       61.08       56.90      2.19 o 
  -4   6  10      138.67      155.38      4.76 o 
  -3   6  10       24.47       24.18      1.94 o 
  -2   6  10       10.73       10.99      1.38 o 
  -1   6  10       14.25       14.12      1.50 o 
   0   6  10        5.09        4.72      1.05 o 
   1   6  10       36.03       40.59      2.52 o 
  -4   7  10       66.90       73.07      3.51 o 
  -3   7  10       22.41       21.52      3.68 o 
  -2   7  10        1.86        3.59      1.87 o 
  -1   7  10        1.69        0.66      0.74 o 
   1 -10  11       47.27       49.76      3.37 o 
   2 -10  11       15.71       12.97      2.00 o 
  -2  -9  11      171.00      191.67      8.48 o 
  -1  -9  11       49.00       45.02      3.37 o 
   0  -9  11       31.36       33.38      3.43 o 
   1  -9  11       20.35       20.24      1.75 o 
   2  -9  11      165.79      179.00      5.39 o 
   3  -9  11       20.62       18.11      1.50 o 
   4  -9  11        1.67        1.90      1.04 o 
   5  -9  11        0.46        0.53      0.60 o 
  -3  -8  11       86.02       91.66      5.36 o 
  -2  -8  11       19.64       18.26      1.54 o 
  -1  -8  11       26.13       26.37      1.75 o 
   0  -8  11       74.65       68.23      2.71 o 
   1  -8  11      156.48      166.93      5.50 o 
   2  -8  11       18.77       19.57      1.42 o 
   3  -8  11       39.39       32.04      1.85 o 
   4  -8  11        0.01       -0.47      0.85 o 
   5  -8  11       42.80       40.93      1.71 o 
   6  -8  11       22.98       22.60      1.52 o 
  -5  -7  11      113.65      118.84      6.86 o 
  -4  -7  11        2.53        2.48      0.84 o 
  -3  -7  11       30.25       32.78      2.04 o 
  -2  -7  11       10.87        9.94      1.92 o 
  -1  -7  11      258.00      235.93      6.59 o 
   0  -7  11       13.99       12.84      2.21 o 
   1  -7  11      191.30      201.55      9.29 o 
   2  -7  11        6.06        5.14      0.84 o 
   3  -7  11      218.19      209.22      5.17 o 
   4  -7  11        8.11       10.14      1.12 o 
   5  -7  11        7.66        6.93      1.19 o 
   6  -7  11       58.24       58.67      3.45 o 
  -6  -6  11       18.22       15.46      2.62 o 
  -5  -6  11       13.99       15.40      1.83 o 
  -4  -6  11       24.18       26.11      1.83 o 
  -3  -6  11        0.64        0.52      0.53 o 
  -2  -6  11       97.81      102.31      3.32 o 
  -1  -6  11       23.06       17.75      1.34 o 
   0  -6  11       24.26       18.06      1.07 o 
   1  -6  11       36.13       32.62      1.53 o 
   2  -6  11       55.19       51.82      2.25 o 
   3  -6  11      125.84      120.75      3.48 o 
   4  -6  11       51.97       53.78      2.02 o 
   5  -6  11       96.09       93.10      2.56 o 
   6  -6  11       76.90       72.00      3.10 o 
   7  -6  11       33.96       35.18      1.73 o 
  -6  -5  11      126.99      130.98      5.28 o 
  -5  -5  11        2.42        4.29      1.81 o 
  -4  -5  11       14.48       14.96      1.65 o 
  -3  -5  11      106.17       93.08      3.16 o 
  -2  -5  11        0.23       -0.18      0.39 o 
  -1  -5  11     1147.13     1095.83     16.85 o 
   0  -5  11       25.80       22.25      1.21 o 
   1  -5  11      353.09      349.24      7.18 o 
   2  -5  11      219.80      218.21      5.06 o 
   3  -5  11      870.26      842.51     12.96 o 
   4  -5  11       36.53       32.68      1.15 o 
   5  -5  11      135.55      130.72      2.87 o 
   6  -5  11       32.92       34.51      1.58 o 
   7  -5  11       59.44       60.88      2.27 o 
  -7  -4  11        2.92        2.12      1.06 o 
  -6  -4  11        1.78        0.98      0.83 o 
  -5  -4  11        5.33        4.17      1.10 o 
  -4  -4  11      234.28      224.91      6.83 o 
  -3  -4  11        2.29        2.54      0.65 o 
  -2  -4  11      304.39      309.74      5.49 o 
  -1  -4  11      154.80      150.22      2.69 o 
   0  -4  11      177.14      171.62      4.48 o 
   1  -4  11        3.42        4.65      0.35 o 
   2  -4  11       42.63       36.41      1.00 o 
   3  -4  11        5.84        7.88      0.55 o 
   4  -4  11       57.64       55.67      1.39 o 
   5  -4  11       20.86       20.87      1.03 o 
   6  -4  11       12.66       12.73      0.81 o 
   7  -4  11        0.02       -0.38      0.38 o 
  -7  -3  11       39.16       39.84      1.99 o 
  -6  -3  11       87.94       90.17      2.90 o 
  -5  -3  11       31.69       28.38      1.51 o 
  -4  -3  11       98.21       87.41      1.92 o 
  -3  -3  11        0.34        0.94      0.27 o 
  -2  -3  11      630.18      625.20      7.75 o 
  -1  -3  11        1.15        1.01      0.22 o 
   0  -3  11      205.43      212.64      3.32 o 
   1  -3  11      423.54      427.87      5.43 o 
   2  -3  11      131.26      133.76      2.34 o 
   3  -3  11      183.22      190.39      2.91 o 
   4  -3  11       52.80       55.60      1.33 o 
   5  -3  11       19.26       18.76      0.88 o 
   6  -3  11        0.41        0.08      0.37 o 
   7  -3  11        2.66        2.78      0.66 o 
  -8  -2  11       10.23        9.38      1.75 o 
  -7  -2  11      121.21      121.62      2.97 o 
  -6  -2  11        2.05        1.44      0.45 o 
  -5  -2  11        6.83        9.29      0.95 o 
  -4  -2  11       54.63       44.67      1.34 o 
  -3  -2  11      226.56      217.06      3.18 o 
  -2  -2  11       41.05       41.59      0.99 o 
  -1  -2  11       19.22       21.26      0.69 o 
   0  -2  11       66.12       62.88      1.19 o 
   1  -2  11        0.76        0.37      0.19 o 
   2  -2  11       72.65       66.63      1.37 o 
   3  -2  11       10.19        9.57      0.58 o 
   4  -2  11      562.65      543.11      8.49 o 
   5  -2  11      471.19      458.58      7.54 o 
   6  -2  11       65.00       63.73      1.95 o 
   7  -2  11        0.43        0.54      0.54 o 
  -8  -1  11       33.40       32.19      1.70 o 
  -7  -1  11        2.29        2.09      0.57 o 
  -6  -1  11      198.08      191.16      4.18 o 
  -5  -1  11        4.35        2.18      0.47 o 
  -4  -1  11       53.18       53.02      1.27 o 
  -3  -1  11        7.85       10.23      0.44 o 
  -2  -1  11      723.95      720.32      7.61 o 
  -1  -1  11        8.23       11.28      0.48 o 
   0  -1  11      274.65      262.80      3.35 o 
   1  -1  11       88.64       81.36      1.42 o 
   2  -1  11      176.74      182.04      2.74 o 
   3  -1  11       38.77       38.00      1.01 o 
   4  -1  11     1001.86      987.56     14.58 o 
   5  -1  11      146.54      144.45      3.12 o 
   6  -1  11        0.95        1.85      0.52 o 
   7  -1  11        0.03        0.40      0.53 o 
  -8   0  11        8.36        8.54      1.01 o 
  -7   0  11      163.11      161.92      6.17 o 
  -6   0  11      129.65      126.09      2.87 o 
  -5   0  11       87.05       84.62      2.16 o 
  -4   0  11       78.64       74.96      1.58 o 
  -3   0  11     1123.62     1078.62     14.24 o 
  -2   0  11      362.77      330.16      3.99 o 
  -1   0  11      209.96      182.68      2.41 o 
   0   0  11       42.09       45.62      1.23 o 
   1   0  11      385.61      374.00      5.40 o 
   2   0  11      198.62      202.96      3.32 o 
   3   0  11       54.97       51.28      1.34 o 
   4   0  11       18.82       19.17      1.59 o 
   5   0  11       14.19       14.51      0.88 o 
   6   0  11       10.34       10.71      1.12 o 
  -8   1  11        9.68        9.66      1.05 o 
  -7   1  11      138.36      137.23      3.21 o 
  -6   1  11       79.44       78.72      2.15 o 
  -5   1  11       56.29       59.44      1.44 o 
  -4   1  11        4.36        4.16      0.42 o 
  -3   1  11      145.98      132.06      2.13 o 
  -2   1  11      136.09      144.47      2.69 o 
  -1   1  11       18.04       19.74      0.71 o 
   0   1  11       11.81       13.34      0.59 o 
   1   1  11        0.35        0.74      0.26 o 
   2   1  11      333.21      312.80      4.67 o 
   3   1  11       14.34       15.08      0.96 o 
   4   1  11      150.28      154.12      3.47 o 
   5   1  11       83.57       81.09      2.42 o 
   6   1  11       93.88       97.16      4.71 o 
  -8   2  11       30.14       33.78      2.06 o 
  -7   2  11       24.20       23.44      1.16 o 
  -6   2  11        0.02        0.38      0.34 o 
  -5   2  11      128.80      130.45      2.97 o 
  -4   2  11        2.98        2.80      0.34 o 
  -3   2  11      293.04      309.11      4.50 o 
  -2   2  11       45.57       44.55      1.36 o 
  -1   2  11       81.82       85.73      2.01 o 
   0   2  11       61.24       41.05      1.31 o 
   1   2  11      194.39      217.51      4.70 o 
   2   2  11       12.70       15.17      1.04 o 
   3   2  11       25.24       30.12      2.02 o 
   4   2  11        6.54        6.32      1.19 o 
   5   2  11       71.04       75.96      6.67 o 
  -8   3  11       46.58       54.04      2.41 o 
  -7   3  11       54.81       54.13      2.36 o 
  -6   3  11       21.37       21.71      1.13 o 
  -5   3  11      165.36      167.91      3.47 o 
  -4   3  11      106.49      113.07      3.03 o 
  -3   3  11      217.70      215.81      4.71 o 
  -2   3  11       62.38       59.05      1.93 o 
  -1   3  11       60.91       63.58      2.05 o 
   0   3  11        6.08        5.99      0.72 o 
   1   3  11       58.21       58.16      1.99 o 
   2   3  11       11.54       13.24      1.03 o 
   3   3  11       49.88       55.23      2.82 o 
   4   3  11        9.37        8.36      1.62 o 
  -7   4  11        4.05        2.30      0.63 o 
  -6   4  11      141.35      136.02      3.74 o 
  -5   4  11      263.34      253.93      5.63 o 
  -4   4  11      616.12      615.48     11.39 o 
  -3   4  11       16.42       16.36      1.61 o 
  -2   4  11       30.68       30.72      2.25 o 
  -1   4  11        0.16       -0.38      0.38 o 
   0   4  11       71.48       70.90      2.42 o 
   1   4  11       12.93       11.06      0.93 o 
   2   4  11       63.15       72.33      2.43 o 
   3   4  11        1.60        0.19      0.71 o 
  -7   5  11       22.88       27.42      1.89 o 
  -6   5  11        9.87        7.68      1.36 o 
  -5   5  11       18.24       16.91      1.26 o 
  -4   5  11       51.34       53.89      2.50 o 
  -3   5  11        0.30        0.15      0.47 o 
  -2   5  11        1.78        2.98      0.61 o 
  -1   5  11        0.04       -0.32      0.42 o 
   0   5  11       28.59       30.18      1.44 o 
   1   5  11      100.57       94.89      2.85 o 
   2   5  11       66.94       71.57      2.47 o 
  -5   6  11        7.63        6.61      1.03 o 
  -4   6  11       56.12       56.52      2.18 o 
  -3   6  11       43.97       42.68      1.85 o 
  -2   6  11       92.00      101.17      2.94 o 
  -1   6  11       11.15       10.36      1.43 o 
   0   6  11       83.00       79.19      8.54 o 
  -1  -9  12       54.56       66.09      4.36 o 
   0  -9  12        0.86        0.62      0.87 o 
   1  -9  12       66.35       70.47      3.39 o 
   2  -9  12        0.59        2.00      0.92 o 
   3  -9  12       33.39       34.57      2.27 o 
   4  -9  12        5.34        3.72      1.19 o 
  -3  -8  12       81.62       92.41      5.49 o 
  -2  -8  12       27.26       29.91      1.98 o 
  -1  -8  12       14.60       12.47      1.34 o 
   0  -8  12       10.86        9.83      1.41 o 
   1  -8  12       14.39       15.51      2.18 o 
   2  -8  12       34.68       28.70      1.72 o 
   3  -8  12       76.59       72.38      2.77 o 
   4  -8  12       15.92       13.61      1.33 o 
   5  -8  12        6.23        6.15      0.89 o 
  -4  -7  12       14.35       16.74      1.95 o 
  -3  -7  12      548.16      576.53     12.13 o 
  -2  -7  12       48.25       45.96      2.34 o 
  -1  -7  12       80.21       83.12      3.07 o 
   0  -7  12       91.77       84.86      3.68 o 
   1  -7  12       97.27       94.40      3.48 o 
   2  -7  12       50.94       49.29      2.11 o 
   3  -7  12      130.19      135.61      3.90 o 
   4  -7  12        0.12        0.72      0.58 o 
   5  -7  12       61.30       63.16      2.13 o 
   6  -7  12       58.95       53.04      4.95 o 
  -5  -6  12       85.68       84.00      3.46 o 
  -4  -6  12      379.29      388.71      8.97 o 
  -3  -6  12      202.30      204.89      5.49 o 
  -2  -6  12      128.72      127.43      3.90 o 
  -1  -6  12        1.91        1.75      0.64 o 
   0  -6  12       12.14       15.35      1.68 o 
   1  -6  12       10.98       12.43      1.13 o 
   2  -6  12       47.79       46.61      1.99 o 
   3  -6  12       20.15       18.92      1.34 o 
   4  -6  12       26.08       23.63      1.35 o 
   5  -6  12        7.11        4.69      0.73 o 
   6  -6  12       24.16       22.66      1.37 o 
  -6  -5  12      127.09      132.22     11.72 o 
  -5  -5  12        0.04       -0.62      0.62 o 
  -4  -5  12      442.36      424.73      9.38 o 
  -3  -5  12       15.88       16.86      1.39 o 
  -2  -5  12      333.05      345.19      7.63 o 
  -1  -5  12       23.76       28.90      1.65 o 
   0  -5  12      185.77      188.23      4.45 o 
   1  -5  12      208.91      194.97      4.64 o 
   2  -5  12        7.23        7.02      0.86 o 
   3  -5  12      121.42      128.33      2.76 o 
   4  -5  12        3.55        3.14      0.50 o 
   5  -5  12        1.60        2.01      0.50 o 
   6  -5  12        7.68        8.18      0.82 o 
   7  -5  12       37.23       38.69      1.84 o 
  -7  -4  12      251.75      253.28     11.97 o 
  -6  -4  12        8.15        5.94      1.28 o 
  -5  -4  12       75.75       75.20      3.62 o 
  -4  -4  12      119.95      110.67      3.58 o 
  -3  -4  12       91.28       96.12      3.14 o 
  -2  -4  12      166.15      154.54      3.47 o 
  -1  -4  12       48.15       50.08      1.35 o 
   0  -4  12        1.72        1.93      0.40 o 
   1  -4  12       27.68       26.53      1.26 o 
   2  -4  12      273.41      260.86      4.06 o 
   3  -4  12      128.47      120.95      2.12 o 
   4  -4  12       70.80       70.07      1.55 o 
   5  -4  12        3.13        3.44      0.48 o 
   6  -4  12       14.26       14.67      1.11 o 
   7  -4  12        4.44        3.95      0.71 o 
  -7  -3  12       43.77       48.25      3.37 o 
  -6  -3  12      195.74      208.15      8.73 o 
  -5  -3  12      101.26       94.31      3.45 o 
  -4  -3  12       14.46       14.87      0.68 o 
  -3  -3  12       92.40       96.10      1.97 o 
  -2  -3  12     1017.21     1017.12     12.24 o 
  -1  -3  12        0.14        0.01      0.20 o 
   0  -3  12      373.33      353.47      5.16 o 
   1  -3  12      180.77      179.21      2.69 o 
   2  -3  12      571.42      593.01      7.44 o 
   3  -3  12       35.70       37.56      1.25 o 
   4  -3  12        1.33        1.10      0.35 o 
   5  -3  12       27.25       25.32      1.04 o 
   6  -3  12       17.52       15.58      1.02 o 
   7  -3  12        2.12        2.56      0.66 o 
  -7  -2  12      194.23      206.81      5.08 o 
  -6  -2  12       14.81       15.03      0.96 o 
  -5  -2  12      116.78      102.15      2.38 o 
  -4  -2  12      119.93      109.77      2.24 o 
  -3  -2  12     1116.01     1087.88     13.10 o 
  -2  -2  12        1.34        2.19      0.33 o 
  -1  -2  12       62.95       58.95      1.36 o 
   0  -2  12      148.77      150.19      2.37 o 
   1  -2  12      325.61      332.65      4.48 o 
   2  -2  12       26.13       24.42      0.81 o 
   3  -2  12       25.05       24.65      0.91 o 
   4  -2  12        2.26        1.88      0.41 o 
   5  -2  12        0.52        1.37      0.46 o 
   6  -2  12       58.17       58.59      1.85 o 
  -8  -1  12       33.41       41.11      2.06 o 
  -7  -1  12      212.42      210.80      5.37 o 
  -6  -1  12       10.37       11.10      0.97 o 
  -5  -1  12       31.00       28.45      1.41 o 
  -4  -1  12       10.50       13.64      0.80 o 
  -3  -1  12       87.15       82.78      1.46 o 
  -2  -1  12      219.37      234.26      3.10 o 
  -1  -1  12       27.84       26.03      0.69 o 
   0  -1  12        5.75        7.15      0.45 o 
   1  -1  12       80.25       83.22      1.56 o 
   2  -1  12      221.31      223.51      3.27 o 
   3  -1  12       45.95       44.64      1.41 o 
   4  -1  12        0.29        0.57      0.37 o 
   5  -1  12       48.68       49.48      1.62 o 
   6  -1  12      135.16      145.59      5.80 o 
  -8   0  12        0.83        1.41      0.75 o 
  -7   0  12       68.44       61.97      2.42 o 
  -6   0  12        0.49        0.96      0.43 o 
  -5   0  12      285.04      282.29      5.32 o 
  -4   0  12       37.17       31.37      1.42 o 
  -3   0  12       48.41       46.59      1.22 o 
  -2   0  12      497.30      480.14      5.52 o 
  -1   0  12      148.64      148.88      2.26 o 
   0   0  12       66.68       64.26      1.44 o 
   1   0  12      108.76       95.54      2.08 o 
   2   0  12       34.53       33.69      1.07 o 
   3   0  12       35.83       41.26      1.21 o 
   4   0  12        8.27        9.67      0.70 o 
   5   0  12       61.05       63.85      1.75 o 
   6   0  12        0.07        0.83      0.67 o 
  -8   1  12        6.49       10.54      1.10 o 
  -7   1  12      120.00      118.17      2.89 o 
  -6   1  12       66.71       75.30      2.10 o 
  -5   1  12      125.90      135.31      2.86 o 
  -4   1  12       12.17       11.07      0.62 o 
  -3   1  12        0.57        2.89      1.43 o 
  -2   1  12        0.59        0.68      0.25 o 
  -1   1  12      387.03      370.38      5.29 o 
   0   1  12       19.31       18.37      0.86 o 
   1   1  12        5.51        6.30      0.52 o 
   2   1  12       16.36       19.41      0.85 o 
   3   1  12       17.24       14.52      1.17 o 
   4   1  12        2.08        1.26      0.60 o 
   5   1  12        0.09        0.67      0.66 o 
  -8   2  12       21.19       17.70      1.12 o 
  -7   2  12        7.15        7.16      0.71 o 
  -6   2  12      238.49      246.24      4.85 o 
  -5   2  12       16.36       15.98      0.76 o 
  -4   2  12       85.03       86.93      1.77 o 
  -3   2  12       56.63       55.78      1.31 o 
  -2   2  12      163.70      157.35      3.18 o 
  -1   2  12       94.12       85.55      2.10 o 
   0   2  12      148.35      123.63      3.19 o 
   1   2  12        0.17        0.57      0.45 o 
   2   2  12      127.49      116.41      3.23 o 
   3   2  12        8.31        9.27      2.74 o 
   4   2  12       34.03       32.30      5.30 o 
  -7   3  12       57.81       64.55      2.68 o 
  -6   3  12       28.97       34.29      1.42 o 
  -5   3  12       23.62       23.95      1.30 o 
  -4   3  12      115.74      116.71      3.19 o 
  -3   3  12      182.74      185.58      4.35 o 
  -2   3  12        0.02        0.01      0.42 o 
  -1   3  12      256.64      252.11      5.38 o 
   0   3  12      164.08      156.42      6.39 o 
   1   3  12       73.82       70.75      2.34 o 
   2   3  12        4.76        5.33      0.80 o 
   3   3  12        9.95       10.87      1.45 o 
   4   3  12        0.36        1.75      1.25 o 
  -7   4  12       22.81       28.85      1.69 o 
  -6   4  12      271.20      276.89      6.93 o 
  -5   4  12      137.54      128.23      3.52 o 
  -4   4  12      499.12      503.41     11.06 o 
  -3   4  12       23.78       24.00      1.36 o 
  -2   4  12      161.45      166.98      4.05 o 
  -1   4  12       51.34       46.42      1.98 o 
   0   4  12       67.64       71.22      2.34 o 
   1   4  12        4.01        4.25      0.73 o 
   2   4  12        0.14        0.81      0.62 o 
  -6   5  12       71.57       66.42      3.52 o 
  -5   5  12       86.12       87.79      4.47 o 
  -4   5  12        0.02       -0.34      0.47 o 
  -3   5  12       13.72       13.30      1.10 o 
  -2   5  12       31.86       33.41      2.17 o 
  -1   5  12        0.31        0.77      0.52 o 
   0   5  12        0.93        0.38      0.49 o 
   1   5  12       23.61       21.83      2.41 o 
  -4   6  12       33.00       35.38      1.92 o 
  -3   6  12       26.62       29.41      1.76 o 
  -2   6  12       25.98       29.37      1.61 o 
  -1  -9  13      101.14      115.35      6.24 o 
   0  -9  13       10.50        8.73      1.75 o 
   1  -9  13       57.15       61.48      4.12 o 
   2  -9  13       42.19       39.16      3.37 o 
   3  -9  13       77.45       90.40      3.84 o 
  -3  -8  13        0.02        0.12      1.12 o 
  -2  -8  13       28.41       31.92      3.24 o 
  -1  -8  13        9.90       10.57      1.74 o 
   0  -8  13       10.70       10.00      1.81 o 
   1  -8  13       12.66       11.29      1.44 o 
   2  -8  13       72.51       80.77      2.96 o 
   3  -8  13        0.04       -0.34      0.54 o 
   4  -8  13       24.07       25.00      2.07 o 
   5  -8  13        8.87       11.07      1.58 o 
  -4  -7  13      117.42      119.47      6.86 o 
  -3  -7  13        4.31        6.03      1.10 o 
  -2  -7  13      132.06      126.42      4.13 o 
  -1  -7  13       67.28       74.80      2.98 o 
   0  -7  13       25.68       25.19      2.02 o 
   1  -7  13       85.71       82.94      2.81 o 
   2  -7  13       13.74       11.24      1.41 o 
   3  -7  13       32.43       34.80      1.89 o 
   4  -7  13       19.93       20.89      1.37 o 
   5  -7  13        2.98        4.38      0.86 o 
  -5  -6  13        0.26       -0.25      1.12 o 
  -4  -6  13       33.68       35.78      2.21 o 
  -3  -6  13        0.33        1.78      0.71 o 
  -2  -6  13       11.33       11.42      1.24 o 
  -1  -6  13        1.75        0.66      0.55 o 
   0  -6  13       92.55       93.38      2.93 o 
   1  -6  13       74.48       70.34      2.49 o 
   2  -6  13       73.91       62.83      2.42 o 
   3  -6  13       45.11       42.42      2.01 o 
   4  -6  13       21.38       20.55      1.22 o 
   5  -6  13        1.53        0.94      0.54 o 
   6  -6  13        2.00        1.97      0.93 o 
  -6  -5  13      160.02      152.64      8.60 o 
  -5  -5  13       25.49       24.01      1.82 o 
  -4  -5  13      117.99      124.19      4.03 o 
  -3  -5  13       37.68       36.41      1.96 o 
  -2  -5  13      357.68      341.02      7.68 o 
  -1  -5  13        0.00       -0.17      0.42 o 
   0  -5  13      172.71      175.12      4.48 o 
   1  -5  13       54.02       55.30      2.10 o 
   2  -5  13        6.31        6.39      0.65 o 
   3  -5  13       55.91       58.16      1.59 o 
   4  -5  13       84.93       86.43      2.59 o 
   5  -5  13        9.73        8.69      0.86 o 
   6  -5  13        1.24        1.67      0.62 o 
  -6  -4  13        5.14        6.31      1.62 o 
  -5  -4  13       19.37       23.80      1.77 o 
  -4  -4  13        6.78        7.18      1.00 o 
  -3  -4  13      181.82      185.61      4.41 o 
  -2  -4  13       24.95       24.87      1.14 o 
  -1  -4  13       50.36       48.67      1.48 o 
   0  -4  13        4.90        6.34      0.42 o 
   1  -4  13       28.81       26.99      1.14 o 
   2  -4  13      112.83      106.33      1.90 o 
   3  -4  13       15.87       16.36      1.16 o 
   4  -4  13       31.32       32.61      1.25 o 
   5  -4  13       76.16       74.52      1.84 o 
   6  -4  13      130.68      133.75      2.74 o 
  -7  -3  13       31.92       21.82      2.24 o 
  -6  -3  13       51.40       54.46      2.81 o 
  -5  -3  13        1.94        2.96      0.61 o 
  -4  -3  13      264.70      261.49      4.24 o 
  -3  -3  13       16.27       17.99      0.77 o 
  -2  -3  13      441.83      437.47      5.78 o 
  -1  -3  13       10.92       10.81      0.78 o 
   0  -3  13        2.09        2.60      0.36 o 
   1  -3  13       37.07       34.93      1.06 o 
   2  -3  13      284.12      264.36      3.82 o 
   3  -3  13      108.61      103.89      2.12 o 
   4  -3  13      317.97      323.99      5.72 o 
   5  -3  13      260.46      257.07      4.28 o 
   6  -3  13       54.63       57.37      1.93 o 
  -7  -2  13       52.75       58.61      2.16 o 
  -6  -2  13       26.93       28.96      1.44 o 
  -5  -2  13      114.44      117.28      2.95 o 
  -4  -2  13        6.35        4.86      0.50 o 
  -3  -2  13      240.60      246.30      4.00 o 
  -2  -2  13      762.05      741.06     10.04 o 
  -1  -2  13     1045.68     1018.03     13.40 o 
   0  -2  13       71.61       70.76      1.46 o 
   1  -2  13      386.33      366.57      5.28 o 
   2  -2  13      105.06      101.11      2.00 o 
   3  -2  13       49.24       48.84      1.32 o 
   4  -2  13       42.91       41.39      1.46 o 
   5  -2  13        1.99        2.74      0.55 o 
   6  -2  13        0.21        0.69      0.48 o 
  -7  -1  13      101.91      113.99      3.52 o 
  -6  -1  13        6.52        5.61      0.79 o 
  -5  -1  13      190.10      189.13      4.89 o 
  -4  -1  13        8.33        8.30      0.78 o 
  -3  -1  13      121.98      124.59      2.47 o 
  -2  -1  13      154.60      153.26      2.86 o 
  -1  -1  13      208.19      197.63      2.87 o 
   0  -1  13        2.00        2.02      0.61 o 
   1  -1  13       65.26       65.87      1.48 o 
   2  -1  13       44.43       46.06      1.44 o 
   3  -1  13        9.81        9.23      0.70 o 
   4  -1  13      106.76      105.22      2.52 o 
   5  -1  13       15.81       15.71      1.26 o 
   6  -1  13        0.01        0.17      0.45 o 
  -7   0  13        2.33        3.98      0.79 o 
  -6   0  13      169.40      170.90      4.67 o 
  -5   0  13        0.65        1.29      0.43 o 
  -4   0  13       14.93       13.56      0.74 o 
  -3   0  13      150.12      151.87      2.91 o 
  -2   0  13       55.58       60.49      1.32 o 
  -1   0  13      190.05      192.88      3.16 o 
   0   0  13       19.38       17.93      0.77 o 
   1   0  13       62.51       50.40      1.47 o 
   2   0  13       54.95       50.79      1.52 o 
   3   0  13      164.49      160.53      3.24 o 
   4   0  13       61.20       65.94      1.98 o 
   5   0  13       30.38       31.97      3.37 o 
  -7   1  13       21.17       23.74      1.53 o 
  -6   1  13       98.80      108.71      2.72 o 
  -5   1  13        2.05        3.25      0.49 o 
  -4   1  13        0.01       -0.03      0.27 o 
  -3   1  13      113.82      114.58      2.05 o 
  -2   1  13      167.48      180.54      3.03 o 
  -1   1  13      532.07      529.08      7.30 o 
   0   1  13      196.65      189.26      3.14 o 
   1   1  13       28.46       26.98      0.89 o 
   2   1  13      129.79      124.19      3.44 o 
   3   1  13      293.32      287.63      6.37 o 
   4   1  13       67.68       72.88      2.72 o 
  -7   2  13        5.17        5.94      0.71 o 
  -6   2  13       82.42       80.35      2.19 o 
  -5   2  13       20.45       20.12      0.86 o 
  -4   2  13      234.78      230.38      3.70 o 
  -3   2  13       44.43       45.97      1.18 o 
  -2   2  13      133.96      134.26      2.93 o 
  -1   2  13       81.24       77.35      2.07 o 
   0   2  13      245.36      228.22      5.05 o 
   1   2  13       84.18       71.58      2.35 o 
   2   2  13      193.63      187.43      6.04 o 
   3   2  13      110.34      114.73      4.54 o 
   4   2  13       10.89       12.13      3.18 o 
  -7   3  13       69.03       77.93      3.03 o 
  -6   3  13      275.99      289.72     10.91 o 
  -5   3  13        7.47        7.97      0.81 o 
  -4   3  13       24.39       23.52      1.52 o 
  -3   3  13       30.12       35.35      1.63 o 
  -2   3  13        8.27        9.39      1.02 o 
  -1   3  13       10.77        9.34      0.90 o 
   0   3  13        0.68        0.63      0.49 o 
   1   3  13        0.26       -0.45      0.45 o 
   2   3  13        2.49        2.23      0.70 o 
   3   3  13       17.15       20.51      1.98 o 
  -6   4  13        0.40        0.81      0.90 o 
  -5   4  13        0.51        0.38      0.57 o 
  -4   4  13        0.24        0.90      0.59 o 
  -3   4  13       54.47       51.72      2.07 o 
  -2   4  13       37.25       37.52      1.72 o 
  -1   4  13       78.60       76.43      2.51 o 
   0   4  13      127.93      121.19      3.43 o 
   1   4  13       54.91       56.78      2.19 o 
   2   4  13       27.48       24.94      3.12 o 
  -5   5  13       36.84       41.91      2.82 o 
  -4   5  13       27.65       33.84      1.87 o 
  -3   5  13       50.24       56.91      2.23 o 
  -2   5  13       53.67       52.57      2.48 o 
  -1   5  13        2.37        3.73      0.75 o 
   0   5  13        2.79        3.81      0.80 o 
   0  -9  14        0.05       -0.75      0.87 o 
   1  -9  14       16.39       20.58      2.62 o 
   2  -9  14        4.52        5.24      1.62 o 
  -2  -8  14      154.56      162.12      8.11 o 
  -1  -8  14        4.64        3.73      0.97 o 
   0  -8  14      138.10      140.81      5.40 o 
   1  -8  14       75.35       76.36      3.68 o 
   2  -8  14      199.38      194.15      5.18 o 
   3  -8  14       43.78       46.08      2.65 o 
   4  -8  14       25.72       31.02      1.74 o 
  -4  -7  14       46.25       43.27      3.99 o 
  -3  -7  14       44.79       45.39      2.51 o 
  -2  -7  14      143.55      151.47      4.75 o 
  -1  -7  14       84.12       79.69      5.06 o 
   0  -7  14      426.40      427.07     11.45 o 
   1  -7  14       31.38       29.28      1.69 o 
   2  -7  14       60.67       57.68      2.43 o 
   3  -7  14       61.35       60.25      2.58 o 
   4  -7  14       75.05       73.31      2.36 o 
   5  -7  14        4.33        3.58      1.19 o 
  -5  -6  14       20.09       25.94      3.37 o 
  -4  -6  14       41.61       44.48      2.81 o 
  -3  -6  14      455.41      473.31     10.37 o 
  -2  -6  14       19.93       20.19      1.62 o 
  -1  -6  14       99.77      103.96      3.52 o 
   0  -6  14        8.68        8.59      1.28 o 
   1  -6  14        3.82        3.52      0.76 o 
   2  -6  14       45.06       42.78      2.01 o 
   3  -6  14        0.64        2.03      0.77 o 
   4  -6  14       85.09       77.46      2.40 o 
   5  -6  14        3.95        2.60      0.90 o 
  -5  -5  14        2.94        2.55      0.91 o 
  -4  -5  14        0.64        1.50      0.73 o 
  -3  -5  14       40.93       46.44      2.28 o 
  -2  -5  14       12.71       12.48      1.27 o 
  -1  -5  14        1.11        0.51      0.66 o 
   0  -5  14      107.67      102.16      3.06 o 
   1  -5  14       68.32       62.50      2.31 o 
   2  -5  14      420.35      424.51      7.29 o 
   3  -5  14      464.73      462.15      7.92 o 
   4  -5  14      297.87      306.49      5.55 o 
   5  -5  14        3.45        3.17      0.62 o 
   6  -5  14        4.47        4.90      1.08 o 
  -6  -4  14       17.31       17.51      1.68 o 
  -5  -4  14       92.88       93.29      5.12 o 
  -4  -4  14       26.00       23.66      1.68 o 
  -3  -4  14      226.53      211.68      4.38 o 
  -2  -4  14        1.51        1.76      0.52 o 
  -1  -4  14      105.76      105.21      1.97 o 
   0  -4  14        1.44        2.22      0.34 o 
   1  -4  14      146.78      140.47      2.60 o 
   2  -4  14       26.54       26.33      0.89 o 
   3  -4  14      162.85      160.88      2.58 o 
   4  -4  14       10.19       11.24      0.75 o 
   5  -4  14      218.41      218.58      4.36 o 
   6  -4  14       42.20       43.52      1.80 o 
  -6  -3  14       21.27       17.46      1.87 o 
  -5  -3  14      169.15      161.39      3.11 o 
  -4  -3  14        7.20        9.09      0.84 o 
  -3  -3  14        9.34        8.21      0.90 o 
  -2  -3  14       16.76       16.03      0.76 o 
  -1  -3  14      127.11      121.19      3.19 o 
   0  -3  14        5.36        6.22      0.61 o 
   1  -3  14        0.36        0.48      0.26 o 
   2  -3  14        0.07        0.12      0.30 o 
   3  -3  14       14.44       14.77      0.84 o 
   4  -3  14        1.65        1.62      0.45 o 
   5  -3  14      163.99      170.49      3.69 o 
  -7  -2  14        4.69        5.23      0.81 o 
  -6  -2  14      118.87      130.75      4.36 o 
  -5  -2  14       14.26       14.77      1.10 o 
  -4  -2  14       74.52       71.08      2.49 o 
  -3  -2  14       96.76       97.20      2.91 o 
  -2  -2  14      913.47      921.95     12.33 o 
  -1  -2  14      142.94      135.98      2.74 o 
   0  -2  14        1.04        0.75      0.27 o 
   1  -2  14       61.55       56.71      1.41 o 
   2  -2  14        8.23        9.30      0.61 o 
   3  -2  14      227.57      222.18      4.24 o 
   4  -2  14        8.19        8.87      0.75 o 
   5  -2  14       63.93       63.07      1.98 o 
  -7  -1  14        1.60        2.18      0.71 o 
  -6  -1  14        9.42        9.35      1.18 o 
  -5  -1  14       24.55       29.34      1.54 o 
  -4  -1  14       46.12       48.35      1.98 o 
  -3  -1  14       10.16       11.03      0.69 o 
  -2  -1  14        0.16        0.40      0.30 o 
  -1  -1  14      161.75      168.03      2.82 o 
   0  -1  14       79.31       77.83      1.83 o 
   1  -1  14       25.31       20.81      1.06 o 
   2  -1  14        1.42        1.22      0.42 o 
   3  -1  14       45.13       50.59      1.78 o 
   4  -1  14       18.67       19.31      1.15 o 
   5  -1  14       96.23      102.21      2.80 o 
  -7   0  14        4.92        5.56      0.88 o 
  -6   0  14      220.80      217.14      5.59 o 
  -5   0  14      101.48       96.63      2.49 o 
  -4   0  14      311.05      312.42      6.24 o 
  -3   0  14        5.72        6.01      0.55 o 
  -2   0  14      194.78      200.68      3.26 o 
  -1   0  14       16.89       14.50      0.72 o 
   0   0  14        0.52        1.79      0.39 o 
   1   0  14      124.47      110.62      2.49 o 
   2   0  14       42.83       43.66      1.58 o 
   3   0  14       22.90       23.27      1.13 o 
   4   0  14        1.38        1.12      0.47 o 
  -7   1  14       65.76       62.12      2.54 o 
  -6   1  14       55.10       47.06      1.84 o 
  -5   1  14       39.74       31.39      1.28 o 
  -4   1  14       32.36       31.61      1.16 o 
  -3   1  14       27.06       25.13      0.91 o 
  -2   1  14       69.82       69.93      1.61 o 
  -1   1  14       11.58       13.37      0.69 o 
   0   1  14       40.57       42.45      1.16 o 
   1   1  14       39.29       38.77      2.82 o 
   2   1  14      147.88      132.97      4.12 o 
   3   1  14       68.17       62.99      2.47 o 
   4   1  14       11.07       12.18      1.44 o 
  -7   2  14       38.91       33.77      1.82 o 
  -6   2  14       26.17       31.48      1.29 o 
  -5   2  14        5.88        5.15      0.54 o 
  -4   2  14        6.66        6.07      0.69 o 
  -3   2  14        5.97        4.59      0.98 o 
  -2   2  14      199.31      206.51      4.09 o 
  -1   2  14       68.96       71.63      2.05 o 
   0   2  14       96.49      107.09      3.80 o 
   1   2  14       44.64       45.34      1.94 o 
   2   2  14      119.69      126.66      5.49 o 
   3   2  14       27.95       33.25      2.42 o 
  -6   3  14       30.27       28.58      1.59 o 
  -5   3  14       35.71       39.07      1.87 o 
  -4   3  14       11.90       12.61      1.32 o 
  -3   3  14        1.41        0.31      0.53 o 
  -2   3  14       11.69       10.27      1.00 o 
  -1   3  14       49.32       53.35      2.08 o 
   0   3  14        6.71        8.93      0.95 o 
   1   3  14       55.89       58.46      2.25 o 
   2   3  14        0.23        0.94      0.88 o 
  -5   4  14       65.81       72.57      5.93 o 
  -4   4  14       49.61       46.18      2.07 o 
  -3   4  14      133.10      126.71      3.77 o 
  -2   4  14       48.89       54.04      2.17 o 
  -1   4  14        0.04        0.46      0.57 o 
   0   4  14       13.86       17.53      2.72 o 
  -1  -8  15       16.85       30.30      3.24 o 
   0  -8  15       52.49       47.14      3.99 o 
   1  -8  15        8.77       10.35      2.00 o 
   2  -8  15       48.52       50.04      2.81 o 
   3  -8  15        0.88       -0.17      0.75 o 
  -3  -7  15       16.78       12.10      2.37 o 
  -2  -7  15       42.38       42.32      2.39 o 
  -1  -7  15       11.04        5.65      1.31 o 
   0  -7  15       37.79       39.51      2.64 o 
   1  -7  15       10.28       10.96      1.56 o 
   2  -7  15      160.95      161.48      5.26 o 
   3  -7  15        7.35        8.45      1.14 o 
   4  -7  15        9.37        9.47      1.07 o 
  -4  -6  15        0.00        0.84      0.77 o 
  -3  -6  15       69.84       79.04      3.26 o 
  -2  -6  15       21.35       19.36      1.61 o 
  -1  -6  15      185.10      194.77      6.48 o 
   0  -6  15       57.80       58.76      7.48 o 
   1  -6  15       38.35       42.36      2.83 o 
   2  -6  15       27.23       27.01      1.64 o 
   3  -6  15       56.01       60.99      2.05 o 
   4  -6  15        8.62        8.16      0.93 o 
   5  -6  15       24.84       22.30      1.70 o 
  -5  -5  15       80.86       82.70      3.43 o 
  -4  -5  15        1.05        0.47      0.71 o 
  -3  -5  15       23.50       25.97      1.82 o 
  -2  -5  15       46.52       44.26      2.23 o 
  -1  -5  15        2.40        2.99      1.31 o 
   0  -5  15       64.84       68.54      2.49 o 
   1  -5  15       30.28       29.77      1.49 o 
   2  -5  15        7.77        8.59      0.71 o 
   3  -5  15       47.95       41.08      1.40 o 
   4  -5  15      181.64      176.18      3.90 o 
   5  -5  15      108.91      106.57      3.22 o 
  -5  -4  15       25.18       29.40      2.55 o 
  -4  -4  15       19.60       19.57      2.16 o 
  -3  -4  15       22.77       23.81      1.29 o 
  -2  -4  15      175.78      182.52      7.92 o 
  -1  -4  15      501.37      493.53      7.02 o 
   0  -4  15       23.72       22.33      0.89 o 
   1  -4  15       38.65       36.56      1.16 o 
   2  -4  15       38.29       36.00      1.13 o 
   3  -4  15      368.19      374.65      5.06 o 
   4  -4  15       37.23       39.75      1.30 o 
   5  -4  15        0.02       -0.14      0.41 o 
  -6  -3  15        2.91        2.00      1.00 o 
  -5  -3  15       30.33       34.62      3.80 o 
  -4  -3  15       20.01       21.67      1.17 o 
  -3  -3  15        0.36        1.89      0.80 o 
  -2  -3  15       96.39       97.75      2.31 o 
  -1  -3  15      313.74      308.97      4.82 o 
   0  -3  15        2.89        3.15      0.48 o 
   1  -3  15        0.14        0.35      0.28 o 
   2  -3  15       22.89       20.08      0.88 o 
   3  -3  15      190.54      191.97      3.38 o 
   4  -3  15        8.48        9.97      0.88 o 
   5  -3  15        2.06        1.48      0.57 o 
  -6  -2  15      193.69      204.01      5.19 o 
  -5  -2  15       10.33       11.72      1.01 o 
  -4  -2  15      158.15      158.58      4.28 o 
  -3  -2  15        0.65        1.09      0.48 o 
  -2  -2  15      102.02      104.61      2.68 o 
  -1  -2  15       84.36       82.23      2.39 o 
   0  -2  15       64.58       62.10      1.95 o 
   1  -2  15        6.76        4.84      0.52 o 
   2  -2  15      183.85      176.77      3.99 o 
   3  -2  15       13.03       12.23      0.84 o 
   4  -2  15        2.52        2.53      0.57 o 
   5  -2  15       27.53       31.03      1.60 o 
  -6  -1  15       46.07       46.69      2.31 o 
  -5  -1  15       32.22       34.64      1.76 o 
  -4  -1  15        0.14        0.00      0.44 o 
  -3  -1  15        0.01        0.11      0.36 o 
  -2  -1  15       19.66       19.97      0.89 o 
  -1  -1  15        5.56        6.69      0.60 o 
   0  -1  15        1.34        1.95      0.49 o 
   1  -1  15       31.00       32.54      1.39 o 
   2  -1  15        0.50        0.65      0.44 o 
   3  -1  15       38.87       40.75      1.61 o 
   4  -1  15      121.58      120.76      4.25 o 
  -6   0  15       12.65        9.87      1.05 o 
  -5   0  15        0.79        2.28      0.52 o 
  -4   0  15      137.54      139.32      4.05 o 
  -3   0  15       38.93       37.26      1.46 o 
  -2   0  15      247.13      246.23      3.88 o 
  -1   0  15        4.85        3.43      0.65 o 
   0   0  15      291.09      280.36      5.60 o 
   1   0  15       90.92       79.87      2.24 o 
   2   0  15        9.49       10.87      2.03 o 
   3   0  15        0.72        0.99      0.45 o 
   4   0  15      100.00      104.38      6.11 o 
  -6   1  15      227.49      229.30      4.76 o 
  -5   1  15      238.89      243.29      4.90 o 
  -4   1  15       12.66       13.64      0.80 o 
  -3   1  15       88.55       91.53      1.95 o 
  -2   1  15       23.28       27.33      1.21 o 
  -1   1  15       33.75       35.68      1.10 o 
   0   1  15      111.84      111.99      2.19 o 
   1   1  15       15.38       17.67      1.33 o 
   2   1  15       17.90       13.07      1.41 o 
   3   1  15       10.10        8.44      1.31 o 
  -6   2  15       76.68       84.44      3.11 o 
  -5   2  15      140.46      148.52      4.64 o 
  -4   2  15        2.67        1.10      0.61 o 
  -3   2  15       62.97       66.76      3.03 o 
  -2   2  15        5.58        4.59      0.67 o 
  -1   2  15       41.22       40.76      1.85 o 
   0   2  15       19.00       20.41      1.37 o 
   1   2  15       20.49       19.01      1.37 o 
   2   2  15       36.17       45.01      2.86 o 
  -5   3  15        0.39        0.87      1.12 o 
  -4   3  15        0.85        0.62      0.60 o 
  -3   3  15      178.48      192.36      7.01 o 
  -2   3  15       93.77      100.33      5.42 o 
  -1   3  15       32.62       33.17      1.77 o 
   0   3  15       18.47       16.32      1.38 o 
   1   3  15       22.56       25.49      2.25 o 
  -3   4  15      150.28      148.60      6.55 o 
  -2   4  15        2.54        2.37      1.06 o 
   0  -8  16        8.86       10.10      2.12 o 
   1  -8  16       65.38       67.47      4.99 o 
  -2  -7  16        5.48        4.61      1.75 o 
  -1  -7  16       18.02       22.49      2.20 o 
   0  -7  16       11.62       13.03      1.67 o 
   1  -7  16        4.30        4.30      2.24 o 
   2  -7  16        7.72        7.74      1.06 o 
   3  -7  16       90.46       80.58      2.77 o 
  -3  -6  16      166.93      169.11      5.20 o 
  -2  -6  16        7.83        9.59      1.29 o 
  -1  -6  16        9.94       11.44      1.59 o 
   0  -6  16        8.39        5.70      1.62 o 
   1  -6  16       41.26       41.97      2.66 o 
   2  -6  16       38.05       38.83      2.30 o 
   3  -6  16       57.38       58.62      2.09 o 
   4  -6  16       13.06       14.29      1.12 o 
  -4  -5  16      103.57      105.63      3.89 o 
  -3  -5  16       95.51       99.53      5.74 o 
  -2  -5  16        3.19        2.12      1.43 o 
  -1  -5  16       92.13       90.25     10.54 o 
   0  -5  16       18.74       18.62      1.08 o 
   1  -5  16       15.87       18.46      1.10 o 
   2  -5  16       23.22       21.77      1.03 o 
   3  -5  16        7.20        7.20      0.77 o 
   4  -5  16        1.08        1.47      0.56 o 
  -5  -4  16        8.68        8.73      1.50 o 
  -4  -4  16      110.43      117.12     10.35 o 
  -3  -4  16       27.59       25.77      1.54 o 
  -2  -4  16      211.09      213.24      8.67 o 
  -1  -4  16      302.60      299.36      5.22 o 
   0  -4  16      317.43      316.13      4.93 o 
   1  -4  16        3.74        3.88      0.47 o 
   2  -4  16       12.13       11.68      0.71 o 
   3  -4  16        2.05        3.10      0.44 o 
   4  -4  16        1.08        1.65      0.48 o 
  -5  -3  16        5.43        8.11      1.37 o 
  -4  -3  16        7.50        7.85      0.83 o 
  -3  -3  16       48.66       50.87      1.97 o 
  -2  -3  16       20.48       20.06      1.28 o 
  -1  -3  16        8.51       10.39      0.79 o 
   0  -3  16       14.60       13.84      0.79 o 
   1  -3  16       34.78       35.90      1.16 o 
   2  -3  16        3.18        3.36      0.48 o 
   3  -3  16       22.00       22.73      1.18 o 
   4  -3  16       63.75       62.51      1.99 o 
  -6  -2  16       92.19       95.11      3.12 o 
  -5  -2  16        6.68        7.97      1.62 o 
  -4  -2  16      289.18      275.03     11.66 o 
  -3  -2  16      245.33      244.61      9.91 o 
  -2  -2  16      733.08      753.22     18.69 o 
  -1  -2  16      143.62      143.12      2.90 o 
   0  -2  16      185.62      175.90      3.02 o 
   1  -2  16        1.82        1.94      0.52 o 
   2  -2  16        4.49        5.75      0.73 o 
   3  -2  16       19.27       18.30      1.64 o 
   4  -2  16       40.62       47.93      2.25 o 
  -6  -1  16       25.39       26.75      4.43 o 
  -5  -1  16        0.32        1.06      0.62 o 
  -4  -1  16       49.99       49.64      2.12 o 
  -3  -1  16      105.53      103.24      2.79 o 
  -2  -1  16       39.61       43.81      1.68 o 
  -1  -1  16       55.15       54.85      1.62 o 
   0  -1  16      129.22      132.69      3.30 o 
   1  -1  16       17.77       17.10      1.08 o 
   2  -1  16        3.45        2.98      0.64 o 
   3  -1  16        3.25        4.35      0.70 o 
  -6   0  16        1.57        0.94      0.69 o 
  -5   0  16       39.80       40.29      6.30 o 
  -4   0  16        1.47        1.87      0.52 o 
  -3   0  16       80.28       84.29      2.07 o 
  -2   0  16        7.58        7.67      0.60 o 
  -1   0  16        5.39        5.50      0.71 o 
   0   0  16       20.96       24.86      2.52 o 
   1   0  16        1.80        1.87      0.68 o 
   2   0  16        8.61        9.29      0.79 o 
   3   0  16        0.02        0.16      0.69 o 
  -5   1  16       27.15       32.52      1.39 o 
  -4   1  16        0.06       -0.33      0.33 o 
  -3   1  16        0.05       -0.34      0.34 o 
  -2   1  16        0.07        0.60      0.35 o 
  -1   1  16       98.15       93.37      2.13 o 
   0   1  16      130.21      138.44      6.67 o 
   1   1  16       10.35       11.89      1.40 o 
   2   1  16        7.13        8.60      1.26 o 
  -5   2  16       12.96       12.33      1.31 o 
  -4   2  16        0.35        0.37      0.55 o 
  -3   2  16       26.40       25.36      1.26 o 
  -2   2  16       21.36       19.86      1.40 o 
  -1   2  16      269.19      271.41      6.13 o 
   0   2  16       34.37       32.74      1.84 o 
   1   2  16       32.11       28.25      2.38 o 
  -4   3  16       43.58       39.03      3.99 o 
  -3   3  16        2.47        3.62      1.15 o 
  -2   3  16       51.18       53.20      9.23 o 
  -1   3  16        0.02       -0.25      0.79 o 
  -1  -7  17       29.44       23.20      3.12 o 
   0  -7  17       14.71       11.97      2.37 o 
   1  -7  17       36.71       39.91      3.87 o 
   2  -7  17       84.49       88.45      5.05 o 
  -3  -6  17        2.61        1.39      0.89 o 
  -2  -6  17      189.31      202.81      7.01 o 
  -1  -6  17        2.63        2.76      1.37 o 
   0  -6  17        0.70        1.00      0.88 o 
   1  -6  17       52.32       51.44      2.33 o 
   2  -6  17        4.33        3.30      0.69 o 
   3  -6  17        0.02        1.12      1.25 o 
  -4  -5  17        2.46        1.62      1.62 o 
  -3  -5  17        6.21        5.51      1.13 o 
  -2  -5  17        0.74        1.31      0.88 o 
  -1  -5  17        0.59        0.16      0.75 o 
   0  -5  17       30.62       29.33      1.65 o 
   1  -5  17       53.59       61.44      2.27 o 
   2  -5  17       12.43       10.52      0.88 o 
   3  -5  17        6.30        6.38      0.77 o 
  -4  -4  17      178.48      183.57      7.11 o 
  -3  -4  17       74.04       72.70      3.87 o 
  -2  -4  17       19.28       21.20      2.00 o 
  -1  -4  17      217.59      220.82      5.17 o 
   0  -4  17        1.30        0.61      0.42 o 
   1  -4  17       10.46       10.48      0.72 o 
   2  -4  17       37.30       40.43      1.29 o 
   3  -4  17       57.32       57.58      1.44 o 
  -5  -3  17       14.77       16.09      2.00 o 
  -4  -3  17       57.21       63.51      3.74 o 
  -3  -3  17        2.80        4.45      0.75 o 
  -2  -3  17       41.13       41.00      1.85 o 
  -1  -3  17        8.47       10.01      0.85 o 
   0  -3  17        9.58        9.82      0.74 o 
   1  -3  17        9.55        9.54      0.71 o 
   2  -3  17      130.27      122.54      2.77 o 
   3  -3  17        0.03        0.40      0.49 o 
  -5  -2  17      101.95      112.21      3.52 o 
  -4  -2  17       15.98       13.74      1.25 o 
  -3  -2  17       22.22       17.87      1.28 o 
  -2  -2  17      149.01      150.84      3.07 o 
  -1  -2  17        8.56        8.83      0.82 o 
   0  -2  17       10.20       12.19      0.81 o 
   1  -2  17      212.21      200.04      5.90 o 
   2  -2  17      210.59      206.55      4.66 o 
   3  -2  17        1.30        1.12      0.54 o 
  -5  -1  17       45.14       49.84      2.62 o 
  -4  -1  17       74.39       81.66      3.49 o 
  -3  -1  17       74.56       73.31      4.80 o 
  -2  -1  17       91.90       90.81      2.63 o 
  -1  -1  17       57.63       58.62      1.75 o 
   0  -1  17       38.26       39.79      1.63 o 
   1  -1  17       86.48       85.04      2.56 o 
   2  -1  17        4.22        4.86      0.71 o 
  -5   0  17      161.60      185.84      9.91 o 
  -4   0  17       30.34       32.40      1.74 o 
  -3   0  17       98.34      103.52      2.43 o 
  -2   0  17       42.24       44.73      1.35 o 
  -1   0  17      102.63      105.91      2.87 o 
   0   0  17       21.93       25.04      1.27 o 
   1   0  17        0.01        0.04      0.39 o 
   2   0  17        4.59        6.24      1.17 o 
  -4   1  17       74.47       80.24      2.05 o 
  -3   1  17        0.09        0.00      0.38 o 
  -2   1  17       57.86       62.49      2.09 o 
  -1   1  17       58.85       58.91      2.66 o 
   0   1  17        8.10        6.88      1.17 o 
   1   1  17       10.27       10.65      1.44 o 
  -3   2  17       56.25       59.52      1.99 o 
  -2   2  17       25.11       26.70      1.56 o 
  -1   2  17       43.39       41.40      4.12 o 
  -1  -6  18       27.30       26.10      2.38 o 
   0  -6  18      425.28      411.91     20.83 o 
   1  -6  18       17.29       16.96      2.62 o 
  -1  -5  18       29.34       30.68      2.37 o 
   0  -5  18        3.76        3.87      1.12 o 
   1  -5  18       32.84       34.88      2.54 o 
   2  -5  18       10.25       10.05      0.89 o 
  -3  -4  18        0.01        1.50      1.00 o 
  -2  -4  18       54.92       51.50      3.24 o 
  -1  -4  18       19.98       20.14      1.17 o 
   0  -4  18      219.01      230.26      5.67 o 
   1  -4  18        9.16        8.05      0.72 o 
   2  -4  18        8.24       10.46      0.78 o 
  -4  -3  18        3.22        3.67      0.87 o 
  -3  -3  18       31.29       29.40      1.58 o 
  -2  -3  18        0.16        0.06      0.53 o 
  -1  -3  18       72.30       75.28      1.99 o 
   0  -3  18       25.98       28.77      1.19 o 
   1  -3  18       38.51       39.39      1.64 o 
   2  -3  18        5.75        8.68      0.85 o 
  -4  -2  18        3.03        2.68      0.79 o 
  -3  -2  18       50.50       54.83      2.56 o 
  -2  -2  18      100.24      101.84      3.35 o 
  -1  -2  18      201.44      211.48      4.70 o 
   0  -2  18        0.36        0.28      0.44 o 
   1  -2  18       20.34       21.99      1.39 o 
   2  -2  18        0.51       -0.33      0.48 o 
  -4  -1  18       49.16       57.41      2.42 o 
  -3  -1  18        0.39        0.80      0.66 o 
  -2  -1  18      107.17      104.44      3.04 o 
  -1  -1  18        5.78        7.09      0.74 o 
   0  -1  18        0.01        0.26      0.44 o 
   1  -1  18        2.24        2.93      0.87 o 
  -3   0  18       31.26       37.39      3.03 o 
  -2   0  18        6.43        5.70      0.77 o 
  -1   0  18       52.67       61.60      2.05 o 
   0   0  18       10.77       12.63      1.26 o 
  -2   1  18      103.00      123.96      6.98 o 
  -2  -4  19       28.68       28.18      2.49 o 
  -1  -4  19       47.21       48.01      3.12 o 
   0  -4  19        0.16        0.69      0.45 o 
  -2  -3  19        2.97        2.97      0.75 o 
  -1  -3  19       76.93       71.99      2.69 o 
   0  -3  19        4.97        6.12      0.80 o 
  -2  -2  19       96.39       91.80      3.17 o 
  -1  -2  19      221.48      225.83      5.01 o 
   0  -2  19       32.99       30.49      1.54 o 
                                                 
